# Supplementary material for: Recapitulation of prostate tissue cell type-specific transcriptomes by an in vivo primary prostate tissue xenograft model
Source: PLoS One. 2020 Jun 25;15(6):e0233899. doi: 10.1371/journal.pone.0233899 (PMC7316257; doi:10.1371/journal.pone.0233899)
Supplement: S4 Table — (XLSX) [file pone.0233899.s008.xlsx]

## Sheet: Sheet1
Human prostate-associated cell type-specific genes
Endothelial genes	Epithelial genes	Stromal genes
TMEM255B	C2orf72	TPSAB1
VIP	ARHGEF38	CD40LG
NOVA2	ENTPD5	IL17A
VWF	SLC44A4	TPSB2
F2RL3	GDF15	MS4A2
PECAM1	LIPH	CPA3
CYTL1	DHCR24	SIGLEC6
SOX18	LTF	CCR4
ARHGEF15	CLDN7	CTSG
ELTD1	EPCAM	HPGDS
CXorf36	GALNT7	HDC
TEK	TMC4	LINC00892
PLVAP	F2RL1	FOXP3
CLEC14A	ALCAM	CDK15
ECSCR	KRT18	TRPA1
MYCT1	NAALADL2	CAMK4
USHBP1	CDS1	SUSD5
CD34	ST14	GLIS1
PDE2A	SLC9A7	DOCK10
ENG	TMEM30B	PCOLCE2
FLT4	VSIG2	P2RX2
TIE1	AQP3	ASB2
ZNF366	SLC25A10	CSDC2
NOS3	SLC2A10	LAT
CDH5	MARVELD2	CASQ2
ENTPD1	TACSTD2	FBLN1
CD93	USP54	SGCA
ANO2	GJC3	FAIM2
SOX17	SMPDL3B	KLHL41
CALCRL	LPCAT3	PAPPA
SLC5A4	ABHD17C	ADRA1A
GALNT15	SLC10A5	BZRAP1-AS1
ZNF521	DEFB1	MMP23B
NRN1	SDC4	P2RY14
KLHL4	CLDN12	CRLF1
CYYR1	LGR4	PDZRN4
PCAT19	FMO5	ENPP6
LOC101928370	OCLN	KCNH2
CCM2L	LOC101929378	ABCA9
GPR4	CROT	EYA1
IL3RA	SLC35A3	TRIM9
S1PR1	SCCPDH	CPEB1
SHE	NIPAL2	LOC283856
MFNG	IRX5	MYOM1
IFI27	NDFIP2	BEND6
RASIP1	PEX13	TAGLN
MMRN2	SGMS2
CLIC2	TMEM159
APLNR
EGFL7
RUNDC3B
ARHGAP31
NR5A2
NPR1
ICAM2
TLL1
KCNN3
KANK3
KDR
AVPR2
LHX6
RAMP2
ITGA5
FAM167B
SH3BP5
SCARF1
PODXL
BMX
PLEKHG1
CD300LG
CLDN5
AP1S2
HEG1
DLL4
ITGA9
CPNE8
NOTCH4
C2CD4B
LRRC8C
SEMA3G
PCDH17
SHROOM4
CD200
RAPGEF4
KIAA1462
HYAL2
SLC35G2
HOXB7
TCN2
LRRC70
PKN3
TGFBR2
VEGFC
ELFN1
LMO2
PLEKHO2
THSD1
ASB9
GPR146
TNFRSF11B
GIPC2
RELL1
HHEX
SEC14L1
C10orf10
CARD6
NOD1
EMP1
RAPGEF5
MAPK11
PROCR
GLUD2
HOXD9
CRIP2
SNRK
HOXD8
CPLX1
GALNT18
PDGFD
CD109
RGCC
FAM198B
WWTR1
DOCK9
PCSK5
GRB10
FAM89A
EHD4
RAI14
DOCK4
TM4SF1
SWAP70
TMOD2
C4orf32
PALMD
ARL15
FZD4
HOXD1
FAM69B
PNP
PROS1
DUSP6
LRCH1
INHBB
SOX7
ADPRH
SLC9A3R2
TNFAIP1
GJA1
KLHL3
ABCG1
INSR
CDK17
ORAI1
ACE
RPS6KA2
VWA1
SMAD1
FUT1
TPM3
PLK2
KIAA0355
SHC1
MAP3K11
MFAP3
ADAM15
SCARB1
JAG2
SERTAD4-AS1
APP
RDX
ZNF792
RIMKLB
ITGA6
RFK
LINC00920
