# Supplementary material for: Recapitulation of prostate tissue cell type-specific transcriptomes by an in vivo primary prostate tissue xenograft model
Source: PLoS One. 2020 Jun 25;15(6):e0233899. doi: 10.1371/journal.pone.0233899 (PMC7316257; doi:10.1371/journal.pone.0233899)
Supplement: S5 Table — Results for each comparison are presented in a separate tab. #NUM! values indicate no Z scores could be assigned, which were distinct from a value of zero that meant a Z-score of zero could be assigned but the directions of change could not be determined. (XLSX) [file pone.0233899.s009.xlsx]

## Sheet: Epi vs Endo
Epi vs Endo
© 2000-2018 QIAGEN. All rights reserved.			*#NUM! indicates that no z-score was assigned
Ingenuity Canonical Pathways	-log(p-value)	Ratio	z-score
Granulocyte Adhesion and Diapedesis	11.5	0.178	#NUM!
Agranulocyte Adhesion and Diapedesis	10.8	0.167	#NUM!
Hepatic Fibrosis / Hepatic Stellate Cell Activation	6.64	0.134	#NUM!
Atherosclerosis Signaling	4.65	0.133	#NUM!
Leukocyte Extravasation Signaling	4.55	0.108	-1.941
TREM1 Signaling	4.25	0.16	-2.887
FXR/RXR Activation	4.17	0.127	#NUM!
SPINK1 Pancreatic Cancer Pathway	3.78	0.167	-2.53
MSP-RON Signaling Pathway	3.65	0.149	#NUM!
Intrinsic Prothrombin Activation Pathway	3.54	0.19	2.646
Acute Phase Response Signaling	3.4	0.102	-1
Eicosanoid Signaling	3.33	0.147	0.816
LXR/RXR Activation	3.3	0.116	1.604
Neuroprotective Role of THOP1 in Alzheimer's Disease	2.84	0.108	0.832
Sertoli Cell-Sertoli Cell Junction Signaling	2.78	0.0929	#NUM!
Apelin Cardiac Fibroblast Signaling Pathway	2.75	0.227	-0.447
IL-8 Signaling	2.66	0.0882	-2.668
Gαi Signaling	2.32	0.0984	-1.732
LPS/IL-1 Mediated Inhibition of RXR Function	2.25	0.0807	0.378
Differential Regulation of Cytokine Production in Macrophages and T Helper Cells by IL-17A and IL-17F	2.25	0.222	#NUM!
VEGF Family Ligand-Receptor Interactions	2.19	0.104	-0.632
IL-10 Signaling	2.12	0.116	#NUM!
Uracil Degradation II (Reductive)	2.01	0.5	#NUM!
Thymine Degradation	2.01	0.5	#NUM!
Altered T Cell and B Cell Signaling in Rheumatoid Arthritis	1.91	0.1	#NUM!
MIF-mediated Glucocorticoid Regulation	1.9	0.147	1.342
Phospholipase C Signaling	1.87	0.0738	-1.069
Graft-versus-Host Disease Signaling	1.86	0.125	#NUM!
Differential Regulation of Cytokine Production in Intestinal Epithelial Cells by IL-17A and IL-17F	1.86	0.174	#NUM!
eNOS Signaling	1.86	0.0805	-2.309
RhoGDI Signaling	1.84	0.08	0.577
Leukotriene Biosynthesis	1.83	0.231	#NUM!
Hematopoiesis from Pluripotent Stem Cells	1.82	0.122	#NUM!
Protein Citrullination	1.8	0.4	#NUM!
Tumoricidal Function of Hepatic Natural Killer Cells	1.79	0.167	#NUM!
Complement System	1.75	0.135	#NUM!
Apelin Adipocyte Signaling Pathway	1.75	0.1	0
Communication between Innate and Adaptive Immune Cells	1.74	0.0938	#NUM!
Neuroinflammation Signaling Pathway	1.67	0.0671	-3
STAT3 Pathway	1.67	0.0833	-1.414
Phagosome Formation	1.67	0.0833	#NUM!
Inhibition of Matrix Metalloproteases	1.66	0.128	0
Gustation Pathway	1.57	0.0779	#NUM!
Axonal Guidance Signaling	1.57	0.0602	#NUM!
Caveolar-mediated Endocytosis Signaling	1.56	0.0986	#NUM!
cAMP-mediated signaling	1.56	0.0705	-1.807
Clathrin-mediated Endocytosis Signaling	1.55	0.0718	#NUM!
MIF Regulation of Innate Immunity	1.54	0.119	1.342
Glutamate Receptor Signaling	1.52	0.105	#NUM!
Apelin Muscle Signaling Pathway	1.44	0.167	#NUM!
Antioxidant Action of Vitamin C	1.43	0.0826	-1.134
Relaxin Signaling	1.41	0.0736	-1.667
Sorbitol Degradation I	1.38	1	#NUM!
Cytotoxic T Lymphocyte-mediated Apoptosis of Target Cells	1.38	0.125	-2
Integrin Signaling	1.37	0.0679	-1.387
Amyotrophic Lateral Sclerosis Signaling	1.34	0.0796	-0.707
Phospholipases	1.34	0.0952	1.633
Inflammasome pathway	1.32	0.15	#NUM!
Th1 and Th2 Activation Pathway	1.32	0.0695	#NUM!
Pathogenesis of Multiple Sclerosis	1.29	0.222	#NUM!
Autoimmune Thyroid Disease Signaling	1.29	0.102	#NUM!
GP6 Signaling Pathway	1.26	0.0741	-1.897
Primary Immunodeficiency Signaling	1.26	0.1	#NUM!
Coagulation System	1.25	0.114	0
Iron homeostasis signaling pathway	1.23	0.073	#NUM!
Ephrin Receptor Signaling	1.18	0.0678	-2.449
Colorectal Cancer Metastasis Signaling	1.18	0.0627	-1.5
Hepatic Cholestasis	1.16	0.0688	#NUM!
Endothelin-1 Signaling	1.14	0.0653	0.277
Role of Cytokines in Mediating Communication between Immune Cells	1.14	0.0926	#NUM!
Gα12/13 Signaling	1.13	0.0699	-1.897
Glutathione Redox Reactions I	1.12	0.125	#NUM!
Sphingosine-1-phosphate Signaling	1.1	0.0714	-0.333
Choline Degradation I	1.09	0.5	#NUM!
Alanine Degradation III	1.09	0.5	#NUM!
Alanine Biosynthesis II	1.09	0.5	#NUM!
G-Protein Coupled Receptor Signaling	1.09	0.0601	#NUM!
Th17 Activation Pathway	1.08	0.0769	-1.134
Adrenomedullin signaling pathway	1.04	0.0628	-2.496
Tight Junction Signaling	1.04	0.0655	#NUM!
GPCR-Mediated Nutrient Sensing in Enteroendocrine Cells	1.03	0.0714	0.707
Role of IL-17A in Psoriasis	1	0.154	#NUM!
Cholesterol Biosynthesis I	1	0.154	#NUM!
Cholesterol Biosynthesis II (via 24,25-dihydrolanosterol)	1	0.154	#NUM!
Cholesterol Biosynthesis III (via Desmosterol)	1	0.154	#NUM!
GABA Receptor Signaling	1	0.0737	#NUM!
Role of Hypercytokinemia/hyperchemokinemia in the Pathogenesis of Influenza	0.991	0.093	#NUM!
Signaling by Rho Family GTPases	0.987	0.0595	-0.832
Nitric Oxide Signaling in the Cardiovascular System	0.975	0.0696	-1.414
Superpathway of Cholesterol Biosynthesis	0.967	0.107	#NUM!
Th1 Pathway	0.932	0.0657	-1.633
Thyroid Hormone Biosynthesis	0.924	0.333	#NUM!
Tyrosine Biosynthesis IV	0.924	0.333	#NUM!
L-serine Degradation	0.924	0.333	#NUM!
Regulation of Cellular Mechanics by Calpain Protease	0.921	0.0794	0.447
CTLA4 Signaling in Cytotoxic T Lymphocytes	0.896	0.0693	#NUM!
PXR/RXR Activation	0.879	0.0769	#NUM!
Netrin Signaling	0.879	0.0769	#NUM!
Melatonin Degradation I	0.879	0.0769	1.342
Granzyme B Signaling	0.851	0.125	#NUM!
Adenosine Nucleotides Degradation II	0.851	0.125	#NUM!
Chondroitin Sulfate Biosynthesis (Late Stages)	0.839	0.0816	-1
Glutathione-mediated Detoxification	0.836	0.0938	#NUM!
Angiopoietin Signaling	0.833	0.0698	-1.342
Human Embryonic Stem Cell Pluripotency	0.827	0.0621	#NUM!
HIF1α Signaling	0.815	0.0635	#NUM!
Retinoate Biosynthesis II	0.807	0.25	#NUM!
Heme Degradation	0.807	0.25	#NUM!
α-tocopherol Degradation	0.807	0.25	#NUM!
Phenylalanine Degradation I (Aerobic)	0.807	0.25	#NUM!
Superpathway of Melatonin Degradation	0.783	0.0714	1.342
Inhibition of Angiogenesis by TSP1	0.78	0.0882	#NUM!
Epithelial Adherens Junction Signaling	0.777	0.0604	#NUM!
Osteoarthritis Pathway	0.775	0.0569	-1.155
Semaphorin Signaling in Neurons	0.752	0.0755	#NUM!
Cellular Effects of Sildenafil (Viagra)	0.75	0.0611	#NUM!
Th2 Pathway	0.742	0.0592	-1.414
Purine Nucleotides Degradation II (Aerobic)	0.733	0.105	#NUM!
B Cell Development	0.728	0.0833	#NUM!
Trehalose Degradation II (Trehalase)	0.719	0.2	#NUM!
Citrulline-Nitric Oxide Cycle	0.719	0.2	#NUM!
Tyrosine Degradation I	0.719	0.2	#NUM!
Dendritic Cell Maturation	0.717	0.0561	-1.667
CCR5 Signaling in Macrophages	0.71	0.0638	#NUM!
Bladder Cancer Signaling	0.71	0.0638	#NUM!
Granzyme A Signaling	0.697	0.1	#NUM!
Apelin Cardiomyocyte Signaling Pathway	0.697	0.0609	-0.816
Nicotine Degradation III	0.695	0.0714	2
Notch Signaling	0.682	0.0789	#NUM!
Chondroitin Sulfate Biosynthesis	0.676	0.0702	-1
Endocannabinoid Cancer Inhibition Pathway	0.676	0.057	1.667
Maturity Onset Diabetes of Young (MODY) Signaling	0.666	0.0952	#NUM!
p38 MAPK Signaling	0.66	0.0593	1.134
Proline Biosynthesis II (from Arginine)	0.648	0.167	#NUM!
Chondroitin and Dermatan Biosynthesis	0.648	0.167	#NUM!
Zymosterol Biosynthesis	0.648	0.167	#NUM!
Lactose Degradation III	0.648	0.167	#NUM!
Cardiac β-adrenergic Signaling	0.646	0.0571	-1
Dermatan Sulfate Biosynthesis	0.64	0.0678	-1
Aryl Hydrocarbon Receptor Signaling	0.625	0.0563	-1
Paxillin Signaling	0.625	0.0579	#NUM!
nNOS Signaling in Skeletal Muscle Cells	0.618	0.0732	#NUM!
Synaptic Long Term Depression	0.611	0.0538	1.265
Gap Junction Signaling	0.607	0.0529	#NUM!
NF-κB Signaling	0.602	0.0535	-1.897
tRNA Splicing	0.599	0.0714	#NUM!
Ceramide Biosynthesis	0.59	0.143	#NUM!
Adenine and Adenosine Salvage III	0.59	0.143	#NUM!
Thrombin Signaling	0.583	0.0521	-0.333
Thyroid Hormone Metabolism II (via Conjugation and/or Degradation)	0.578	0.0698	#NUM!
Role of Macrophages, Fibroblasts and Endothelial Cells in Rheumatoid Arthritis	0.57	0.0495	#NUM!
Fc Epsilon RI Signaling	0.561	0.0551	0.378
Apelin Endothelial Signaling Pathway	0.561	0.0551	-1.89
Systemic Lupus Erythematosus Signaling	0.559	0.0508	#NUM!
Bupropion Degradation	0.556	0.08	#NUM!
Sperm Motility	0.55	0.0547	1.134
FAK Signaling	0.547	0.0561	#NUM!
Nicotine Degradation II	0.547	0.0615	2
Gαs Signaling	0.547	0.0561	-1.633
Wnt/β-catenin Signaling	0.544	0.0523	1.342
Role of IL-17F in Allergic Inflammatory Airway Diseases	0.542	0.0667	#NUM!
Sphingosine and Sphingosine-1-phosphate Metabolism	0.541	0.125	#NUM!
Superoxide Radicals Degradation	0.541	0.125	#NUM!
Purine Ribonucleosides Degradation to Ribose-1-phosphate	0.541	0.125	#NUM!
FcγRIIB Signaling in B Lymphocytes	0.532	0.0575	#NUM!
Lipid Antigen Presentation by CD1	0.532	0.0769	#NUM!
Apelin Liver Signaling Pathway	0.532	0.0769	#NUM!
Role of Oct4 in Mammalian Embryonic Stem Cell Pluripotency	0.526	0.0652	#NUM!
Thyroid Cancer Signaling	0.526	0.0652	#NUM!
Dermatan Sulfate Biosynthesis (Late Stages)	0.526	0.0652	#NUM!
FAT10 Cancer Signaling Pathway	0.526	0.0652	#NUM!
Leptin Signaling in Obesity	0.52	0.0568	#NUM!
Regulation of the Epithelial-Mesenchymal Transition Pathway	0.52	0.0508	#NUM!
nNOS Signaling in Neurons	0.51	0.0638	#NUM!
Crosstalk between Dendritic Cells and Natural Killer Cells	0.509	0.0562	#NUM!
Macropinocytosis Signaling	0.509	0.0562	#NUM!
VEGF Signaling	0.504	0.0541	-2.449
Prostanoid Biosynthesis	0.499	0.111	#NUM!
Sucrose Degradation V (Mammalian)	0.499	0.111	#NUM!
Germ Cell-Sertoli Cell Junction Signaling	0.479	0.05	#NUM!
Factors Promoting Cardiogenesis in Vertebrates	0.475	0.0543	#NUM!
IL-6 Signaling	0.475	0.0515	-1.89
CCR3 Signaling in Eosinophils	0.466	0.0511	1.342
Neuregulin Signaling	0.465	0.0538	2
T Cell Exhaustion Signaling Pathway	0.465	0.0495	-1
Embryonic Stem Cell Differentiation into Cardiac Lineages	0.462	0.1	#NUM!
Ketogenesis	0.462	0.1	#NUM!
Calcium Transport I	0.462	0.1	#NUM!
GDP-glucose Biosynthesis	0.462	0.1	#NUM!
Glycine Betaine Degradation	0.462	0.1	#NUM!
Ephrin B Signaling	0.456	0.0556	#NUM!
Role of Pattern Recognition Receptors in Recognition of Bacteria and Viruses	0.45	0.0504	-1.633
Acetone Degradation I (to Methylglyoxal)	0.45	0.0667	#NUM!
Amyloid Processing	0.45	0.0588	#NUM!
T Helper Cell Differentiation	0.445	0.0548	#NUM!
Gαq Signaling	0.445	0.0494	-1.414
GPCR-Mediated Integration of Enteroendocrine Signaling Exemplified by an L Cell	0.445	0.0548	-2
Virus Entry via Endocytic Pathways	0.438	0.0508	#NUM!
Glucocorticoid Receptor Signaling	0.433	0.0461	#NUM!
HMGB1 Signaling	0.433	0.0496	-1.89
Serotonin Degradation	0.433	0.0541	1
G Protein Signaling Mediated by Tubby	0.432	0.0645	#NUM!
Glucose and Glucose-1-phosphate Degradation	0.428	0.0909	#NUM!
UDP-N-acetyl-D-galactosamine Biosynthesis II	0.428	0.0909	#NUM!
Agrin Interactions at Neuromuscular Junction	0.423	0.0533	#NUM!
Toll-like Receptor Signaling	0.411	0.0526	#NUM!
Chemokine Signaling	0.401	0.0519	-1
Hematopoiesis from Multipotent Stem Cells	0.399	0.0833	#NUM!
Guanosine Nucleotides Degradation III	0.399	0.0833	#NUM!
Pregnenolone Biosynthesis	0.399	0.0833	#NUM!
VDR/RXR Activation	0.39	0.0513	#NUM!
Glioma Invasiveness Signaling	0.39	0.0513	-1
Role of NFAT in Regulation of the Immune Response	0.389	0.0466	-2.646
Role of MAPK Signaling in the Pathogenesis of Influenza	0.381	0.0506	#NUM!
Tec Kinase Signaling	0.381	0.0468	-1.633
Phagosome Maturation	0.38	0.0473	#NUM!
CXCR4 Signaling	0.375	0.0465	-1.134
Choline Biosynthesis III	0.373	0.0769	#NUM!
Urate Biosynthesis/Inosine 5'-phosphate Degradation	0.373	0.0769	#NUM!
NAD Phosphorylation and Dephosphorylation	0.373	0.0769	#NUM!
Mevalonate Pathway I	0.373	0.0769	#NUM!
γ-glutamyl Cycle	0.373	0.0769	#NUM!
IL-17A Signaling in Fibroblasts	0.368	0.0571	#NUM!
ILK Signaling	0.365	0.0457	0.378
Endocannabinoid Developing Neuron Pathway	0.357	0.0469	-0.816
SPINK1 General Cancer Pathway	0.353	0.0488	-1
Apelin Pancreas Signaling Pathway	0.352	0.0508	#NUM!
fMLP Signaling in Neutrophils	0.35	0.0465	-1.342
Isoleucine Degradation I	0.349	0.0714	#NUM!
Natural Killer Cell Signaling	0.343	0.0462	#NUM!
Cholecystokinin/Gastrin-mediated Signaling	0.339	0.0467	-0.447
Superpathway of Citrulline Metabolism	0.328	0.0667	#NUM!
Histidine Degradation VI	0.328	0.0667	#NUM!
Xenobiotic Metabolism Signaling	0.326	0.0435	#NUM!
Actin Nucleation by ARP-WASP Complex	0.321	0.0484	#NUM!
Ephrin A Signaling	0.321	0.0484	#NUM!
Allograft Rejection Signaling	0.318	0.0465	#NUM!
Antiproliferative Role of Somatostatin Receptor 2	0.31	0.046	#NUM!
Type I Diabetes Mellitus Signaling	0.31	0.045	-2
Extrinsic Prothrombin Activation Pathway	0.308	0.0625	#NUM!
Vitamin-C Transport	0.308	0.0625	#NUM!
Estrogen Biosynthesis	0.291	0.0488	#NUM!
Role of Osteoblasts, Osteoclasts and Chondrocytes in Rheumatoid Arthritis	0.29	0.0426	#NUM!
RAN Signaling	0.289	0.0588	#NUM!
Superpathway of Geranylgeranyldiphosphate Biosynthesis I (via Mevalonate)	0.289	0.0588	#NUM!
p70S6K Signaling	0.279	0.0429	-1.633
α-Adrenergic Signaling	0.272	0.0435	#NUM!
Ubiquinol-10 Biosynthesis (Eukaryotic)	0.272	0.0556	#NUM!
Valine Degradation I	0.272	0.0556	#NUM!
T Cell Receptor Signaling	0.27	0.0427	#NUM!
Serotonin Receptor Signaling	0.269	0.0465	#NUM!
Corticotropin Releasing Hormone Signaling	0.262	0.042	-0.816
Histamine Degradation	0.257	0.0526	#NUM!
PEDF Signaling	0.253	0.0421	0
HER-2 Signaling in Breast Cancer	0.246	0.0417	#NUM!
Apoptosis Signaling	0.246	0.0417	0
Sumoylation Pathway	0.246	0.0417	1
Cardiomyocyte Differentiation via BMP Receptors	0.243	0.05	#NUM!
The Visual Cycle	0.243	0.05	#NUM!
Endoplasmic Reticulum Stress Pathway	0.23	0.0476	#NUM!
Circadian Rhythm Signaling	0	0.0303	#NUM!
Synaptic Long Term Potentiation	0	0.0159	#NUM!
Actin Cytoskeleton Signaling	0	0.026	-1
Huntington's Disease Signaling	0	0.0357	-0.333
NRF2-mediated Oxidative Stress Response	0	0.0297	#NUM!
PPARα/RXRα Activation	0	0.0323	0.447
p53 Signaling	0	0.00885	#NUM!
Mitochondrial Dysfunction	0	0.00585	#NUM!
Ceramide Signaling	0	0.0198	#NUM!
TR/RXR Activation	0	0.02	#NUM!
Regulation of Actin-based Motility by Rho	0	0.0337	#NUM!
RAR Activation	0	0.0263	#NUM!
Erythropoietin Signaling	0	0.0114	#NUM!
14-3-3-mediated Signaling	0	0.0288	#NUM!
Activation of IRF by Cytosolic Pattern Recognition Receptors	0	0.0317	#NUM!
Fcγ Receptor-mediated Phagocytosis in Macrophages and Monocytes	0	0.0217	#NUM!
IL-12 Signaling and Production in Macrophages	0	0.0338	#NUM!
LPS-stimulated MAPK Signaling	0	0.0105	#NUM!
NF-κB Activation by Viruses	0	0.0316	#NUM!
CD40 Signaling	0	0.0123	#NUM!
Calcium-induced T Lymphocyte Apoptosis	0	0.0303	#NUM!
CD27 Signaling in Lymphocytes	0	0.0189	#NUM!
IL-3 Signaling	0	0.0333	#NUM!
Lymphotoxin β Receptor Signaling	0	0.029	#NUM!
IL-17 Signaling	0	0.0215	#NUM!
Thrombopoietin Signaling	0	0.0139	#NUM!
Induction of Apoptosis by HIV1	0	0.0164	#NUM!
IL-15 Production	0	0.0357	#NUM!
IL-9 Signaling	0	0.0213	#NUM!
CD28 Signaling in T Helper Cells	0	0.0299	#NUM!
IL-15 Signaling	0	0.0357	#NUM!
Mechanisms of Viral Exit from Host Cells	0	0.0244	#NUM!
Reelin Signaling in Neurons	0	0.0319	#NUM!
Melatonin Signaling	0	0.0278	#NUM!
Neuropathic Pain Signaling In Dorsal Horn Neurons	0	0.0342	0
CNTF Signaling	0	0.0141	#NUM!
Renin-Angiotensin Signaling	0	0.0308	#NUM!
Docosahexaenoic Acid (DHA) Signaling	0	0.037	#NUM!
Cardiac Hypertrophy Signaling	0	0.0372	-1.667
CDK5 Signaling	0	0.019	#NUM!
iCOS-iCOSL Signaling in T Helper Cells	0	0.032	#NUM!
Molecular Mechanisms of Cancer	0	0.0254	#NUM!
HGF Signaling	0	0.0331	#NUM!
FLT3 Signaling in Hematopoietic Progenitor Cells	0	0.0109	#NUM!
GNRH Signaling	0	0.0235	#NUM!
Melanocyte Development and Pigmentation Signaling	0	0.0286	#NUM!
ATM Signaling	0	0.0103	#NUM!
Androgen Signaling	0	0.0221	#NUM!
Aldosterone Signaling in Epithelial Cells	0	0.0345	#NUM!
Role of NANOG in Mammalian Embryonic Stem Cell Pluripotency	0	0.0308	#NUM!
Growth Hormone Signaling	0	0.0349	#NUM!
Prolactin Signaling	0	0.011	#NUM!
CREB Signaling in Neurons	0	0.0365	0.447
Melanoma Signaling	0	0.0317	#NUM!
Prostate Cancer Signaling	0	0.0291	#NUM!
Renal Cell Carcinoma Signaling	0	0.0222	#NUM!
Small Cell Lung Cancer Signaling	0	0.0115	#NUM!
Endometrial Cancer Signaling	0	0.0278	#NUM!
Basal Cell Carcinoma Signaling	0	0.0278	#NUM!
Glioma Signaling	0	0.0328	-1
Acute Myeloid Leukemia Signaling	0	0.0303	#NUM!
Type II Diabetes Mellitus Signaling	0	0.0129	#NUM!
Chronic Myeloid Leukemia Signaling	0	0.0177	#NUM!
Non-Small Cell Lung Cancer Signaling	0	0.0235	#NUM!
Production of Nitric Oxide and Reactive Oxygen Species in Macrophages	0	0.0306	0
ERK5 Signaling	0	0.0145	#NUM!
mTOR Signaling	0	0.0337	-1
Myc Mediated Apoptosis Signaling	0	0.013	#NUM!
Pancreatic Adenocarcinoma Signaling	0	0.0328	-1
G Beta Gamma Signaling	0	0.0252	#NUM!
Cdc42 Signaling	0	0.018	#NUM!
EIF2 Signaling	0	0.00873	#NUM!
Retinoic acid Mediated Apoptosis Signaling	0	0.0161	#NUM!
AMPK Signaling	0	0.032	-2
PAK Signaling	0	0.0367	-2
Hereditary Breast Cancer Signaling	0	0.00658	#NUM!
Rac Signaling	0	0.0323	-1
RhoA Signaling	0	0.0325	0
Ovarian Cancer Signaling	0	0.0331	0
Protein Kinase A Signaling	0	0.0326	-1.508
Regulation of eIF4 and p70S6K Signaling	0	0.0121	#NUM!
Estrogen-Dependent Breast Cancer Signaling	0	0.0115	#NUM!
Role of NFAT in Cardiac Hypertrophy	0	0.0354	-1.414
IL-1 Signaling	0	0.033	#NUM!
Breast Cancer Regulation by Stathmin1	0	0.0283	#NUM!
RANK Signaling in Osteoclasts	0	0.00962	#NUM!
Glioblastoma Multiforme Signaling	0	0.0412	-0.378
Regulation of IL-2 Expression in Activated and Anergic T Lymphocytes	0	0.0116	#NUM!
Role of Wnt/GSK-3β Signaling in the Pathogenesis of Influenza	0	0.013	#NUM!
Nur77 Signaling in T Lymphocytes	0	0.0339	#NUM!
PKCθ Signaling in T Lymphocytes	0	0.0299	-2
Role of PI3K/AKT Signaling in the Pathogenesis of Influenza	0	0.025	#NUM!
OX40 Signaling Pathway	0	0.0333	#NUM!
PI3K Signaling in B Lymphocytes	0	0.0296	#NUM!
P2Y Purigenic Receptor Signaling Pathway	0	0.0357	-1.342
Role of Tissue Factor in Cancer	0	0.0152	#NUM!
IL-17A Signaling in Airway Cells	0	0.0375	#NUM!
Role of IL-17A in Arthritis	0	0.0286	#NUM!
Role of JAK family kinases in IL-6-type Cytokine Signaling	0	0.04	#NUM!
Role of JAK1 and JAK3 in γc Cytokine Signaling	0	0.0256	#NUM!
Dopamine-DARPP32 Feedback in cAMP Signaling	0	0.0184	#NUM!
NGF Signaling	0	0.008	#NUM!
Telomerase Signaling	0	0.0252	#NUM!
Mouse Embryonic Stem Cell Pluripotency	0	0.0175	#NUM!
Transcriptional Regulatory Network in Embryonic Stem Cells	0	0.037	#NUM!
iNOS Signaling	0	0.0222	#NUM!
ErbB Signaling	0	0.0377	1
ErbB2-ErbB3 Signaling	0	0.039	#NUM!
ErbB4 Signaling	0	0.025	#NUM!
Estrogen-mediated S-phase Entry	0	0.0385	#NUM!
GDNF Family Ligand-Receptor Interactions	0	0.0238	#NUM!
Heparan Sulfate Biosynthesis	0	0.0361	#NUM!
Retinoate Biosynthesis I	0	0.0294	#NUM!
Dopamine Degradation	0	0.027	#NUM!
Heparan Sulfate Biosynthesis (Late Stages)	0	0.0395	#NUM!
Pyrimidine Ribonucleotides De Novo Biosynthesis	0	0.0217	#NUM!
D-myo-inositol-5-phosphate Metabolism	0	0.0247	1
NAD Salvage Pathway II	0	0.0385	#NUM!
Pyridoxal 5'-phosphate Salvage Pathway	0	0.0154	#NUM!
Triacylglycerol Degradation	0	0.0185	#NUM!
D-myo-inositol (1,4,5)-Trisphosphate Biosynthesis	0	0.037	#NUM!
D-myo-inositol (1,4,5,6)-Tetrakisphosphate Biosynthesis	0	0.0208	#NUM!
Superpathway of Inositol Phosphate Compounds	0	0.0253	0.816
D-myo-inositol (3,4,5,6)-tetrakisphosphate Biosynthesis	0	0.0208	#NUM!
3-phosphoinositide Degradation	0	0.019	#NUM!
3-phosphoinositide Biosynthesis	0	0.0248	0.447
Retinol Biosynthesis	0	0.0238	#NUM!
Salvage Pathways of Pyrimidine Ribonucleotides	0	0.0103	#NUM!
Pyrimidine Ribonucleotides Interconversion	0	0.0227	#NUM!
Stearate Biosynthesis I (Animals)	0	0.0227	#NUM!
Noradrenaline and Adrenaline Degradation	0	0.027	#NUM!
Ethanol Degradation IV	0	0.04	#NUM!
Ethanol Degradation II	0	0.0294	#NUM!
Fatty Acid β-oxidation I	0	0.0312	#NUM!
Remodeling of Epithelial Adherens Junctions	0	0.029	#NUM!
Role of p14/p19ARF in Tumor Suppression	0	0.0222	#NUM!
UVA-Induced MAPK Signaling	0	0.0177	#NUM!
UVB-Induced MAPK Signaling	0	0.0147	#NUM!
Oxidative Phosphorylation	0	0.00917	#NUM!
Adipogenesis pathway	0	0.0149	#NUM!
HIPPO signaling	0	0.0235	#NUM!
PCP pathway	0	0.0164	#NUM!
Wnt/Ca+ pathway	0	0.0161	#NUM!
Estrogen Receptor Signaling	0	0.00746	#NUM!
EGF Signaling	0	0.0286	#NUM!
ERK/MAPK Signaling	0	0.0341	1.134
SAPK/JNK Signaling	0	0.0357	-2
PI3K/AKT Signaling	0	0.0233	#NUM!
PTEN Signaling	0	0.0407	1.342
Protein Ubiquitination Pathway	0	0.0148	#NUM!
IL-2 Signaling	0	0.0139	#NUM!
FGF Signaling	0	0.0109	#NUM!
JAK/Stat Signaling	0	0.022	#NUM!
IL-4 Signaling	0	0.0208	#NUM!
B Cell Receptor Signaling	0	0.0206	#NUM!
Insulin Receptor Signaling	0	0.0136	#NUM!
Phototransduction Pathway	0	0.0189	#NUM!
Neurotrophin/TRK Signaling	0	0.0238	#NUM!
PPAR Signaling	0	0.0396	1
IGF-1 Signaling	0	0.0177	#NUM!
Dopamine Receptor Signaling	0	0.039	#NUM!
TGF-β Signaling	0	0.0108	#NUM!
Hypoxia Signaling in the Cardiovascular System	0	0.0135	#NUM!
PDGF Signaling	0	0.0204	#NUM!
BMP signaling pathway	0	0.0244	#NUM!
autophagy	0	0.0328	#NUM!
Cancer Drug Resistance By Drug Efflux	0	0.0364	#NUM!
IL-7 Signaling Pathway	0	0.0108	#NUM!
Sirtuin Signaling Pathway	0	0.0205	0.816
Opioid Signaling Pathway	0	0.0366	-0.333
Calcium Signaling	0	0.0388	-0.447
GM-CSF Signaling	0	0.0247	#NUM!

## Sheet: Epi vs Stroma
Epi vs Stroma
© 2000-2018 QIAGEN. All rights reserved.			*#NUM! indicates that no z-score was assigned
Ingenuity Canonical Pathways	-log(p-value)	Ratio	z-score
Granulocyte Adhesion and Diapedesis	11	0.178	#NUM!
Agranulocyte Adhesion and Diapedesis	10.9	0.172	#NUM!
Hepatic Fibrosis / Hepatic Stellate Cell Activation	8.66	0.156	#NUM!
Th1 and Th2 Activation Pathway	8.6	0.155	#NUM!
Th2 Pathway	6.76	0.151	-2.524
Th1 Pathway	6.32	0.153	-2.673
Natural Killer Cell Signaling	6.08	0.154	#NUM!
Crosstalk between Dendritic Cells and Natural Killer Cells	5.9	0.18	#NUM!
Leukocyte Extravasation Signaling	5.69	0.122	-1
Differential Regulation of Cytokine Production in Intestinal Epithelial Cells by IL-17A and IL-17F	5.47	0.348	#NUM!
Integrin Signaling	5.39	0.118	-0.626
GP6 Signaling Pathway	5.22	0.141	-1.213
iCOS-iCOSL Signaling in T Helper Cells	5.12	0.144	-3.051
Caveolar-mediated Endocytosis Signaling	5	0.183	#NUM!
Neuroprotective Role of THOP1 in Alzheimer's Disease	4.77	0.142	-1.698
CTLA4 Signaling in Cytotoxic T Lymphocytes	4.53	0.149	#NUM!
T Cell Receptor Signaling	4.34	0.137	#NUM!
Paxillin Signaling	4.16	0.132	-1.414
CD28 Signaling in T Helper Cells	4.15	0.127	-1.732
MSP-RON Signaling Pathway	4.12	0.162	#NUM!
ILK Signaling	3.85	0.107	-0.943
T Helper Cell Differentiation	3.53	0.151	#NUM!
Cytotoxic T Lymphocyte-mediated Apoptosis of Target Cells	3.43	0.219	-2.646
Tight Junction Signaling	3.42	0.107	#NUM!
Sertoli Cell-Sertoli Cell Junction Signaling	3.4	0.104	#NUM!
Tec Kinase Signaling	3.32	0.105	-1.291
FAK Signaling	3.13	0.121	#NUM!
Differential Regulation of Cytokine Production in Macrophages and T Helper Cells by IL-17A and IL-17F	3.09	0.278	#NUM!
Primary Immunodeficiency Signaling	2.89	0.16	#NUM!
Atherosclerosis Signaling	2.87	0.109	#NUM!
G-Protein Coupled Receptor Signaling	2.84	0.0848	#NUM!
TREM1 Signaling	2.84	0.133	-2.53
Cellular Effects of Sildenafil (Viagra)	2.77	0.107	#NUM!
Virus Entry via Endocytic Pathways	2.74	0.11	#NUM!
Eicosanoid Signaling	2.59	0.132	0
Tumoricidal Function of Hepatic Natural Killer Cells	2.49	0.208	-2
Role of Osteoblasts, Osteoclasts and Chondrocytes in Rheumatoid Arthritis	2.48	0.0851	#NUM!
Role of Macrophages, Fibroblasts and Endothelial Cells in Rheumatoid Arthritis	2.41	0.0774	#NUM!
Apelin Liver Signaling Pathway	2.33	0.192	-1.342
STAT3 Pathway	2.31	0.0985	-0.816
Phagosome Formation	2.31	0.0985	#NUM!
Hematopoiesis from Pluripotent Stem Cells	2.3	0.143	#NUM!
Osteoarthritis Pathway	2.3	0.0853	-0.258
Glucocorticoid Receptor Signaling	2.3	0.0749	#NUM!
Ephrin A Signaling	2.29	0.129	#NUM!
Altered T Cell and B Cell Signaling in Rheumatoid Arthritis	2.25	0.111	#NUM!
Pathogenesis of Multiple Sclerosis	2.25	0.333	#NUM!
T Cell Exhaustion Signaling Pathway	2.23	0.0879	0
PKCθ Signaling in T Lymphocytes	2.21	0.0898	-2.496
IL-7 Signaling Pathway	2.15	0.108	-0.707
Reelin Signaling in Neurons	2.12	0.106	#NUM!
PAK Signaling	2.11	0.101	-1.897
Docosahexaenoic Acid (DHA) Signaling	2.07	0.13	#NUM!
Type I Diabetes Mellitus Signaling	2.05	0.0991	-2.828
Role of NFAT in Regulation of the Immune Response	1.99	0.0829	-2.84
Phospholipase C Signaling	1.99	0.0779	-1.069
cAMP-mediated signaling	1.99	0.0793	-2.357
Human Embryonic Stem Cell Pluripotency	1.97	0.0897	#NUM!
Role of IL-17A in Arthritis	1.97	0.114	#NUM!
Epithelial Adherens Junction Signaling	1.88	0.0872	#NUM!
Signaling by Rho Family GTPases	1.85	0.0754	-0.471
Regulation of Actin-based Motility by Rho	1.82	0.101	-1.667
3-phosphoinositide Biosynthesis	1.82	0.0792	-0.775
Superpathway of Inositol Phosphate Compounds	1.81	0.0759	-0.728
Agrin Interactions at Neuromuscular Junction	1.8	0.107	-0.378
Iron homeostasis signaling pathway	1.79	0.0876	#NUM!
Role of IL-17A in Psoriasis	1.77	0.231	#NUM!
Graft-versus-Host Disease Signaling	1.77	0.125	#NUM!
Citrulline-Nitric Oxide Cycle	1.76	0.4	#NUM!
Chemokine Signaling	1.74	0.104	-2.121
Autoimmune Thyroid Disease Signaling	1.73	0.122	#NUM!
eNOS Signaling	1.71	0.0805	-0.816
CCR5 Signaling in Macrophages	1.68	0.0957	#NUM!
Gα12/13 Signaling	1.66	0.0839	-1.508
NF-κB Activation by Viruses	1.65	0.0947	-1.134
Nicotine Degradation II	1.65	0.108	2.646
Fc Epsilon RI Signaling	1.65	0.0866	-0.333
HER-2 Signaling in Breast Cancer	1.63	0.0938	#NUM!
Actin Cytoskeleton Signaling	1.62	0.0736	-2.324
Superpathway of Citrulline Metabolism	1.6	0.2	#NUM!
Amyotrophic Lateral Sclerosis Signaling	1.6	0.0885	0
Lymphotoxin β Receptor Signaling	1.53	0.101	0
Angiopoietin Signaling	1.48	0.093	0
Regulation of IL-2 Expression in Activated and Anergic T Lymphocytes	1.48	0.093	#NUM!
Nicotine Degradation III	1.47	0.107	2.449
Ceramide Biosynthesis	1.47	0.286	#NUM!
Intrinsic Prothrombin Activation Pathway	1.46	0.119	-0.447
IL-6 Signaling	1.46	0.0809	-2.53
Calcium Signaling	1.45	0.0728	-2.121
Gustation Pathway	1.44	0.0779	#NUM!
Basal Cell Carcinoma Signaling	1.44	0.0972	1.342
Wnt/β-catenin Signaling	1.43	0.0756	1
Role of Hypercytokinemia/hyperchemokinemia in the Pathogenesis of Influenza	1.43	0.116	#NUM!
HGF Signaling	1.42	0.0826	-0.816
Glioma Signaling	1.4	0.082	-1.667
Role of Pattern Recognition Receptors in Recognition of Bacteria and Viruses	1.4	0.0791	-0.707
Renal Cell Carcinoma Signaling	1.38	0.0889	-0.447
RhoGDI Signaling	1.38	0.0743	0.277
Histamine Biosynthesis	1.36	1	#NUM!
Th17 Activation Pathway	1.36	0.0879	-1.414
Axonal Guidance Signaling	1.35	0.0602	#NUM!
SPINK1 Pancreatic Cancer Pathway	1.34	0.1	-1.633
Fcγ Receptor-mediated Phagocytosis in Macrophages and Monocytes	1.33	0.087	-2.121
Dendritic Cell Maturation	1.33	0.0714	-1.941
Regulation of the Epithelial-Mesenchymal Transition Pathway	1.31	0.0711	#NUM!
Death Receptor Signaling	1.31	0.086	0.707
Gαq Signaling	1.3	0.0741	-1.508
Germ Cell-Sertoli Cell Junction Signaling	1.3	0.0722	#NUM!
Role of JAK1 and JAK3 in γc Cytokine Signaling	1.28	0.0897	#NUM!
Systemic Lupus Erythematosus Signaling	1.28	0.0678	#NUM!
Inflammasome pathway	1.27	0.15	#NUM!
Regulation of Cellular Mechanics by Calpain Protease	1.26	0.0952	1
Prostanoid Biosynthesis	1.26	0.222	#NUM!
Role of NANOG in Mammalian Embryonic Stem Cell Pluripotency	1.25	0.0769	0.447
IL-17A Signaling in Airway Cells	1.23	0.0875	-0.447
GM-CSF Signaling	1.21	0.0864	-1.633
Melatonin Degradation I	1.2	0.0923	2.449
Apelin Cardiomyocyte Signaling Pathway	1.2	0.0783	-0.378
Xenobiotic Metabolism Signaling	1.2	0.0635	#NUM!
ERK/MAPK Signaling	1.2	0.0683	0.832
SPINK1 General Cancer Pathway	1.19	0.0854	0
Calcium-induced T Lymphocyte Apoptosis	1.18	0.0909	-2.449
Glioblastoma Multiforme Signaling	1.17	0.0706	-0.302
Embryonic Stem Cell Differentiation into Cardiac Lineages	1.17	0.2	#NUM!
Neuropathic Pain Signaling In Dorsal Horn Neurons	1.17	0.0769	-0.707
TR/RXR Activation	1.16	0.08	#NUM!
p38 MAPK Signaling	1.15	0.0763	-1.667
Thrombin Signaling	1.12	0.0664	-1.508
IL-10 Signaling	1.11	0.087	#NUM!
Allograft Rejection Signaling	1.1	0.0814	#NUM!
Superpathway of Melatonin Degradation	1.08	0.0857	2.449
Role of Cytokines in Mediating Communication between Immune Cells	1.07	0.0926	#NUM!
Anandamide Degradation	1.07	0.5	#NUM!
HMGB1 Signaling	1.06	0.0709	-1.667
Macropinocytosis Signaling	1.04	0.0787	-1
Endometrial Cancer Signaling	1.04	0.0833	-1
FXR/RXR Activation	1.01	0.0714	#NUM!
Sphingosine-1-phosphate Signaling	1.01	0.0714	-0.707
Leukotriene Biosynthesis	0.971	0.154	#NUM!
γ-glutamyl Cycle	0.971	0.154	#NUM!
Neuregulin Signaling	0.963	0.0753	1.342
IL-17 Signaling	0.963	0.0753	#NUM!
fMLP Signaling in Neutrophils	0.963	0.0698	-0.816
VEGF Signaling	0.959	0.0721	-1.89
IL-12 Signaling and Production in Macrophages	0.955	0.0676	#NUM!
Nur77 Signaling in T Lymphocytes	0.951	0.0847	#NUM!
Apelin Pancreas Signaling Pathway	0.951	0.0847	0
Thyroid Hormone Metabolism II (via Conjugation and/or Degradation)	0.939	0.093	2
ErbB2-ErbB3 Signaling	0.932	0.0779	0.447
Gap Junction Signaling	0.921	0.0625	#NUM!
VDR/RXR Activation	0.91	0.0769	#NUM!
Clathrin-mediated Endocytosis Signaling	0.91	0.0622	#NUM!
Glioma Invasiveness Signaling	0.91	0.0769	-0.447
Communication between Innate and Adaptive Immune Cells	0.907	0.0729	#NUM!
L-carnitine Biosynthesis	0.903	0.333	#NUM!
Proline Degradation	0.903	0.333	#NUM!
Nitric Oxide Signaling in the Cardiovascular System	0.896	0.0696	-1.89
Role of IL-17F in Allergic Inflammatory Airway Diseases	0.886	0.0889	0
Role of p14/p19ARF in Tumor Suppression	0.886	0.0889	#NUM!
Actin Nucleation by ARP-WASP Complex	0.883	0.0806	-0.447
Role of PI3K/AKT Signaling in the Pathogenesis of Influenza	0.873	0.075	-1.342
PDGF Signaling	0.873	0.0714	-0.816
Role of Oct4 in Mammalian Embryonic Stem Cell Pluripotency	0.86	0.087	#NUM!
Melanoma Signaling	0.86	0.0794	#NUM!
Neuroinflammation Signaling Pathway	0.86	0.0575	-1.069
B Cell Receptor Signaling	0.857	0.0619	-2.53
Sonic Hedgehog Signaling	0.854	0.1	#NUM!
IL-9 Signaling	0.836	0.0851	#NUM!
Telomerase Signaling	0.836	0.0672	0.378
nNOS Signaling in Neurons	0.836	0.0851	#NUM!
Granzyme B Signaling	0.821	0.125	#NUM!
LXR/RXR Activation	0.807	0.0661	2.121
IL-15 Signaling	0.801	0.0714	#NUM!
GDNF Family Ligand-Receptor Interactions	0.801	0.0714	-1.342
Glutathione-mediated Detoxification	0.796	0.0938	#NUM!
Gαi Signaling	0.793	0.0656	-2.828
α-tocopherol Degradation	0.788	0.25	#NUM!
Non-Small Cell Lung Cancer Signaling	0.785	0.0706	0.447
Aryl Hydrocarbon Receptor Signaling	0.783	0.0634	1
IL-8 Signaling	0.752	0.0588	-0.632
ErbB Signaling	0.752	0.066	0.447
Remodeling of Epithelial Adherens Junctions	0.745	0.0725	#NUM!
Cdc42 Signaling	0.721	0.0599	-2.53
Protein Citrullination	0.701	0.2	#NUM!
Tetrapyrrole Biosynthesis II	0.701	0.2	#NUM!
Tyrosine Degradation I	0.701	0.2	#NUM!
IL-2 Signaling	0.695	0.0694	-1
B Cell Development	0.69	0.0833	#NUM!
Transcriptional Regulatory Network in Embryonic Stem Cells	0.686	0.0741	#NUM!
CXCR4 Signaling	0.668	0.0581	-1.414
Granzyme A Signaling	0.668	0.1	#NUM!
Role of Tissue Factor in Cancer	0.668	0.0606	#NUM!
Complement System	0.666	0.0811	#NUM!
Serotonin Degradation	0.662	0.0676	2.236
Colorectal Cancer Metastasis Signaling	0.658	0.0549	0.277
Aldosterone Signaling in Epithelial Cells	0.648	0.0575	0.447
Maturity Onset Diabetes of Young (MODY) Signaling	0.636	0.0952	#NUM!
Arginine Biosynthesis IV	0.631	0.167	#NUM!
Proline Biosynthesis II (from Arginine)	0.631	0.167	#NUM!
Urea Cycle	0.631	0.167	#NUM!
Chondroitin Sulfate Biosynthesis	0.631	0.0702	0
Glutamate Receptor Signaling	0.631	0.0702	#NUM!
VEGF Family Ligand-Receptor Interactions	0.623	0.0625	0.447
Inhibition of Matrix Metalloproteases	0.622	0.0769	#NUM!
Myc Mediated Apoptosis Signaling	0.616	0.0649	#NUM!
CCR3 Signaling in Eosinophils	0.611	0.0584	0
Apelin Cardiac Fibroblast Signaling Pathway	0.607	0.0909	#NUM!
Endocannabinoid Cancer Inhibition Pathway	0.604	0.057	0.378
Cardiac Hypertrophy Signaling	0.595	0.0537	-1.732
Hepatic Cholestasis	0.585	0.0562	#NUM!
Mechanisms of Viral Exit from Host Cells	0.582	0.0732	#NUM!
nNOS Signaling in Skeletal Muscle Cells	0.582	0.0732	#NUM!
Estrogen Biosynthesis	0.582	0.0732	#NUM!
NRF2-mediated Oxidative Stress Response	0.58	0.0545	#NUM!
Glycoaminoglycan-protein Linkage Region Biosynthesis	0.573	0.143	#NUM!
PCP pathway	0.565	0.0656	1
MIF Regulation of Innate Immunity	0.562	0.0714	#NUM!
CD40 Signaling	0.561	0.0617	-1
PPAR Signaling	0.561	0.0594	2.236
Pancreatic Adenocarcinoma Signaling	0.554	0.0574	0
Glutathione Redox Reactions I	0.553	0.0833	#NUM!
RhoA Signaling	0.544	0.0569	-1.134
PTEN Signaling	0.544	0.0569	0.378
Phospholipases	0.535	0.0635	1
Rac Signaling	0.533	0.0565	0
NF-κB Signaling	0.53	0.0535	-1.667
IL-17A Signaling in Gastric Cells	0.529	0.08	#NUM!
Bupropion Degradation	0.529	0.08	#NUM!
Sphingosine and Sphingosine-1-phosphate Metabolism	0.524	0.125	#NUM!
Superoxide Radicals Degradation	0.524	0.125	#NUM!
Sphingomyelin Metabolism	0.524	0.125	#NUM!
HIF1α Signaling	0.513	0.0556	#NUM!
iNOS Signaling	0.509	0.0667	#NUM!
Lipid Antigen Presentation by CD1	0.506	0.0769	#NUM!
Growth Hormone Signaling	0.498	0.0581	0
FAT10 Cancer Signaling Pathway	0.492	0.0652	#NUM!
FcγRIIB Signaling in B Lymphocytes	0.487	0.0575	#NUM!
Antiproliferative Role of Somatostatin Receptor 2	0.487	0.0575	#NUM!
Small Cell Lung Cancer Signaling	0.487	0.0575	0
Estrogen-Dependent Breast Cancer Signaling	0.487	0.0575	#NUM!
D-myo-inositol (1,4,5)-Trisphosphate Biosynthesis	0.484	0.0741	#NUM!
Citrulline Biosynthesis	0.483	0.111	#NUM!
Heme Biosynthesis II	0.483	0.111	#NUM!
Ovarian Cancer Signaling	0.478	0.053	0
Leptin Signaling in Obesity	0.475	0.0568	#NUM!
UVB-Induced MAPK Signaling	0.467	0.0588	#NUM!
OX40 Signaling Pathway	0.453	0.0556	-2.236
Acute Phase Response Signaling	0.449	0.0511	1
Calcium Transport I	0.446	0.1	#NUM!
Chondroitin Sulfate Biosynthesis (Late Stages)	0.446	0.0612	#NUM!
SAPK/JNK Signaling	0.445	0.0536	-1.342
Prolactin Signaling	0.442	0.0549	0
EGF Signaling	0.442	0.0571	#NUM!
Endothelin-1 Signaling	0.44	0.0503	1
p53 Signaling	0.435	0.0531	0.447
FGF Signaling	0.432	0.0543	-1
CNTF Signaling	0.431	0.0563	#NUM!
Mouse Embryonic Stem Cell Pluripotency	0.427	0.0526	0.447
LPS/IL-1 Mediated Inhibition of RXR Function	0.426	0.0493	-2.236
Acetone Degradation I (to Methylglyoxal)	0.425	0.0667	#NUM!
Thrombopoietin Signaling	0.419	0.0556	#NUM!
Amyloid Processing	0.418	0.0588	#NUM!
PEDF Signaling	0.402	0.0526	-1
GABA Receptor Signaling	0.402	0.0526	#NUM!
IL-4 Signaling	0.394	0.0521	#NUM!
Sumoylation Pathway	0.394	0.0521	-0.447
Semaphorin Signaling in Neurons	0.391	0.0566	#NUM!
p70S6K Signaling	0.391	0.05	0
P2Y Purigenic Receptor Signaling Pathway	0.391	0.05	0.816
Phototransduction Pathway	0.391	0.0566	#NUM!
Adrenomedullin signaling pathway	0.387	0.0483	-0.333
Relaxin Signaling	0.385	0.0491	-0.447
Hematopoiesis from Multipotent Stem Cells	0.384	0.0833	#NUM!
Acyl-CoA Hydrolysis	0.384	0.0833	#NUM!
Guanosine Nucleotides Degradation III	0.384	0.0833	#NUM!
Pregnenolone Biosynthesis	0.384	0.0833	#NUM!
Toll-like Receptor Signaling	0.376	0.0526	#NUM!
Circadian Rhythm Signaling	0.374	0.0606	#NUM!
Acute Myeloid Leukemia Signaling	0.367	0.0505	-0.447
Role of Wnt/GSK-3β Signaling in the Pathogenesis of Influenza	0.366	0.0519	#NUM!
Inhibition of Angiogenesis by TSP1	0.359	0.0588	#NUM!
MIF-mediated Glucocorticoid Regulation	0.359	0.0588	#NUM!
Retinoate Biosynthesis I	0.359	0.0588	#NUM!
Choline Biosynthesis III	0.359	0.0769	#NUM!
Cholesterol Biosynthesis I	0.359	0.0769	#NUM!
Urate Biosynthesis/Inosine 5'-phosphate Degradation	0.359	0.0769	#NUM!
NAD Phosphorylation and Dephosphorylation	0.359	0.0769	#NUM!
Cholesterol Biosynthesis II (via 24,25-dihydrolanosterol)	0.359	0.0769	#NUM!
Cholesterol Biosynthesis III (via Desmosterol)	0.359	0.0769	#NUM!
IL-17A Signaling in Fibroblasts	0.345	0.0571	#NUM!
ErbB4 Signaling	0.337	0.05	#NUM!
Apelin Adipocyte Signaling Pathway	0.337	0.05	1
RANK Signaling in Osteoclasts	0.325	0.0481	-1
Dermatan Sulfate Biosynthesis	0.323	0.0508	#NUM!
Apelin Endothelial Signaling Pathway	0.323	0.0472	-0.447
BMP signaling pathway	0.32	0.0488	#NUM!
CREB Signaling in Neurons	0.319	0.0457	-0.707
AMPK Signaling	0.319	0.0457	-1.414
Melanocyte Development and Pigmentation Signaling	0.318	0.0476	#NUM!
Sperm Motility	0.316	0.0469	1.342
Histidine Degradation VI	0.313	0.0667	#NUM!
autophagy	0.304	0.0492	#NUM!
Neurotrophin/TRK Signaling	0.303	0.0476	#NUM!
Ephrin Receptor Signaling	0.298	0.0452	-0.447
Retinoic acid Mediated Apoptosis Signaling	0.294	0.0484	#NUM!
Adenosine Nucleotides Degradation II	0.294	0.0625	#NUM!
Wnt/Ca+ pathway	0.294	0.0484	#NUM!
Parkinson's Signaling	0.294	0.0625	#NUM!
Role of NFAT in Cardiac Hypertrophy	0.283	0.0442	-1.667
Erythropoietin Signaling	0.272	0.0455	#NUM!
PXR/RXR Activation	0.268	0.0462	#NUM!
UVA-Induced MAPK Signaling	0.263	0.0442	0
IGF-1 Signaling	0.263	0.0442	#NUM!
tRNA Splicing	0.26	0.0476	#NUM!
Ubiquinol-10 Biosynthesis (Eukaryotic)	0.26	0.0556	#NUM!
Apelin Muscle Signaling Pathway	0.26	0.0556	#NUM!
IL-3 Signaling	0.258	0.0444	#NUM!
JAK/Stat Signaling	0.251	0.044	#NUM!
Factors Promoting Cardiogenesis in Vertebrates	0.244	0.0435	#NUM!
FLT3 Signaling in Hematopoietic Progenitor Cells	0.244	0.0435	-1
Purine Nucleotides Degradation II (Aerobic)	0.244	0.0526	#NUM!
Histamine Degradation	0.244	0.0526	#NUM!
Stearate Biosynthesis I (Animals)	0.24	0.0455	#NUM!
Cardiomyocyte Differentiation via BMP Receptors	0.231	0.05	#NUM!
The Visual Cycle	0.231	0.05	#NUM!
Dermatan Sulfate Biosynthesis (Late Stages)	0.223	0.0435	#NUM!
Role of Lipids/Lipid Rafts in the Pathogenesis of Influenza	0.194	0.0435	#NUM!
Synaptic Long Term Potentiation	0	0.0238	#NUM!
Synaptic Long Term Depression	0	0.0323	0.816
Huntington's Disease Signaling	0	0.0278	0.816
PPARα/RXRα Activation	0	0.0323	2.236
Mitochondrial Dysfunction	0	0.00585	#NUM!
Ceramide Signaling	0	0.0396	#NUM!
Role of BRCA1 in DNA Damage Response	0	0.0125	#NUM!
RAR Activation	0	0.0263	#NUM!
14-3-3-mediated Signaling	0	0.036	0
α-Adrenergic Signaling	0	0.0326	#NUM!
Activation of IRF by Cytosolic Pattern Recognition Receptors	0	0.0159	#NUM!
Role of PKR in Interferon Induction and Antiviral Response	0	0.0244	#NUM!
LPS-stimulated MAPK Signaling	0	0.0421	#NUM!
CD27 Signaling in Lymphocytes	0	0.0189	#NUM!
Induction of Apoptosis by HIV1	0	0.0328	#NUM!
IL-15 Production	0	0.0357	#NUM!
Melatonin Signaling	0	0.0417	#NUM!
Renin-Angiotensin Signaling	0	0.0385	0
CDK5 Signaling	0	0.019	#NUM!
Molecular Mechanisms of Cancer	0	0.0431	#NUM!
Corticotropin Releasing Hormone Signaling	0	0.042	-0.447
GNRH Signaling	0	0.0176	#NUM!
Cholecystokinin/Gastrin-mediated Signaling	0	0.028	#NUM!
Androgen Signaling	0	0.0147	#NUM!
Prostate Cancer Signaling	0	0.0388	#NUM!
Thyroid Cancer Signaling	0	0.0217	#NUM!
Bladder Cancer Signaling	0	0.0426	#NUM!
Type II Diabetes Mellitus Signaling	0	0.0387	-1
Chronic Myeloid Leukemia Signaling	0	0.0354	#NUM!
Production of Nitric Oxide and Reactive Oxygen Species in Macrophages	0	0.0408	-0.378
ERK5 Signaling	0	0.0145	#NUM!
mTOR Signaling	0	0.0433	-1.134
G Beta Gamma Signaling	0	0.0168	#NUM!
EIF2 Signaling	0	0.0306	#NUM!
Hereditary Breast Cancer Signaling	0	0.0329	#NUM!
Protein Kinase A Signaling	0	0.0351	1.508
Regulation of eIF4 and p70S6K Signaling	0	0.0424	-0.447
Breast Cancer Regulation by Stathmin1	0	0.033	#NUM!
Role of MAPK Signaling in the Pathogenesis of Influenza	0	0.038	#NUM!
Antiproliferative Role of TOB in T Cell Signaling	0	0.0385	#NUM!
PI3K Signaling in B Lymphocytes	0	0.037	-0.447
Cell Cycle Control of Chromosomal Replication	0	0.0179	#NUM!
Role of JAK1, JAK2 and TYK2 in Interferon Signaling	0	0.0417	#NUM!
Dopamine-DARPP32 Feedback in cAMP Signaling	0	0.0245	-1
NGF Signaling	0	0.04	#NUM!
Ephrin B Signaling	0	0.0139	#NUM!
Netrin Signaling	0	0.0154	#NUM!
Heparan Sulfate Biosynthesis	0	0.0361	#NUM!
Heparan Sulfate Biosynthesis (Late Stages)	0	0.0263	#NUM!
CDP-diacylglycerol Biosynthesis I	0	0.04	#NUM!
D-myo-inositol-5-phosphate Metabolism	0	0.037	0
NAD Salvage Pathway II	0	0.0385	#NUM!
Pyridoxal 5'-phosphate Salvage Pathway	0	0.0154	#NUM!
Phosphatidylglycerol Biosynthesis II (Non-plastidic)	0	0.037	#NUM!
D-myo-inositol (1,4,5,6)-Tetrakisphosphate Biosynthesis	0	0.0278	0
D-myo-inositol (3,4,5,6)-tetrakisphosphate Biosynthesis	0	0.0278	0
3-phosphoinositide Degradation	0	0.0253	0
Retinol Biosynthesis	0	0.0238	#NUM!
Triacylglycerol Biosynthesis	0	0.0213	#NUM!
Salvage Pathways of Pyrimidine Ribonucleotides	0	0.0103	#NUM!
Noradrenaline and Adrenaline Degradation	0	0.027	#NUM!
Ethanol Degradation IV	0	0.04	#NUM!
Ethanol Degradation II	0	0.0294	#NUM!
Superpathway of Cholesterol Biosynthesis	0	0.0357	#NUM!
Antioxidant Action of Vitamin C	0	0.0367	-1
Gαs Signaling	0	0.0374	#NUM!
Adipogenesis pathway	0	0.0224	#NUM!
HIPPO signaling	0	0.0235	#NUM!
PI3K/AKT Signaling	0	0.0233	#NUM!
Cardiac β-adrenergic Signaling	0	0.0357	1
Interferon Signaling	0	0.0278	#NUM!
Protein Ubiquitination Pathway	0	0.0258	#NUM!
Antigen Presentation Pathway	0	0.0263	#NUM!
Serotonin Receptor Signaling	0	0.0233	#NUM!
Insulin Receptor Signaling	0	0.0408	0.447
Dopamine Receptor Signaling	0	0.013	#NUM!
TGF-β Signaling	0	0.0215	#NUM!
Apoptosis Signaling	0	0.0417	1
GPCR-Mediated Integration of Enteroendocrine Signaling Exemplified by an L Cell	0	0.0274	#NUM!
GPCR-Mediated Nutrient Sensing in Enteroendocrine Cells	0	0.0268	#NUM!
Phagosome Maturation	0	0.0338	#NUM!
Sirtuin Signaling Pathway	0	0.0137	0
Opioid Signaling Pathway	0	0.0325	-0.378
Endocannabinoid Developing Neuron Pathway	0	0.0391	-1

## Sheet: Endo vs Stroma
Endo vs Stroma
© 2000-2018 QIAGEN. All rights reserved.			*#NUM! indicates that no z-score was assigned
Ingenuity Canonical Pathways	-log(p-value)	Ratio	z-score
Hepatic Fibrosis / Hepatic Stellate Cell Activation	13.7	0.188	#NUM!
Agranulocyte Adhesion and Diapedesis	11.1	0.167	#NUM!
Granulocyte Adhesion and Diapedesis	9.71	0.161	#NUM!
Axonal Guidance Signaling	8.92	0.102	#NUM!
Atherosclerosis Signaling	6.68	0.156	#NUM!
Intrinsic Prothrombin Activation Pathway	6.22	0.262	-2.53
GP6 Signaling Pathway	5.67	0.141	-0.943
Leukocyte Extravasation Signaling	5.22	0.113	1.964
STAT3 Pathway	5.21	0.136	0
MSP-RON Signaling Pathway	5.13	0.176	#NUM!
Osteoarthritis Pathway	4.32	0.104	1.606
cAMP-mediated signaling	4.29	0.101	-0.853
Apelin Liver Signaling Pathway	4.24	0.269	-0.378
Nitric Oxide Signaling in the Cardiovascular System	4.21	0.13	0.258
Gαi Signaling	3.92	0.123	-1.069
Inhibition of Matrix Metalloproteases	3.86	0.205	-1.134
Amyotrophic Lateral Sclerosis Signaling	3.73	0.124	0.632
Th1 and Th2 Activation Pathway	3.67	0.102	#NUM!
G-Protein Coupled Receptor Signaling	3.65	0.0883	#NUM!
Human Embryonic Stem Cell Pluripotency	3.58	0.11	#NUM!
Netrin Signaling	3.58	0.154	#NUM!
Cellular Effects of Sildenafil (Viagra)	3.57	0.115	#NUM!
Th2 Pathway	3.35	0.105	-1.069
HIF1α Signaling	3.24	0.111	#NUM!
SPINK1 Pancreatic Cancer Pathway	3.19	0.15	2.333
eNOS Signaling	3.15	0.0977	1.291
Calcium Signaling	3.14	0.0922	-2.496
nNOS Signaling in Skeletal Muscle Cells	2.94	0.171	#NUM!
Role of Osteoblasts, Osteoclasts and Chondrocytes in Rheumatoid Arthritis	2.84	0.0851	#NUM!
NF-κB Signaling	2.8	0.0909	0.728
VEGF Family Ligand-Receptor Interactions	2.77	0.115	1.508
Glutamate Receptor Signaling	2.71	0.14	-2
Caveolar-mediated Endocytosis Signaling	2.66	0.127	#NUM!
T Helper Cell Differentiation	2.58	0.123	#NUM!
Neuropathic Pain Signaling In Dorsal Horn Neurons	2.56	0.103	-1.155
Crosstalk between Dendritic Cells and Natural Killer Cells	2.5	0.112	#NUM!
Iron homeostasis signaling pathway	2.43	0.0949	#NUM!
Colorectal Cancer Metastasis Signaling	2.43	0.0784	1.789
IL-8 Signaling	2.41	0.0833	2.668
PTEN Signaling	2.38	0.0976	-0.302
CCR5 Signaling in Macrophages	2.33	0.106	#NUM!
Bladder Cancer Signaling	2.33	0.106	#NUM!
GABA Receptor Signaling	2.3	0.105	#NUM!
Sphingosine-1-phosphate Signaling	2.3	0.0952	0
VEGF Signaling	2.28	0.0991	1.897
Opioid Signaling Pathway	2.27	0.0772	-1.886
Neuroinflammation Signaling Pathway	2.06	0.0703	0.447
Neuroprotective Role of THOP1 in Alzheimer's Disease	2.03	0.0917	-2.333
Th1 Pathway	2.01	0.0876	-0.905
Gap Junction Signaling	1.97	0.0769	#NUM!
Apelin Cardiac Fibroblast Signaling Pathway	1.97	0.182	1
iCOS-iCOSL Signaling in T Helper Cells	1.9	0.088	-1.667
Corticotropin Releasing Hormone Signaling	1.88	0.0839	2.309
Citrulline-Nitric Oxide Cycle	1.82	0.4	#NUM!
Endothelin-1 Signaling	1.81	0.0754	1.291
Synaptic Long Term Depression	1.72	0.0753	-1.604
Superpathway of Citrulline Metabolism	1.68	0.2	#NUM!
PPAR Signaling	1.68	0.0891	-0.333
Role of Macrophages, Fibroblasts and Endothelial Cells in Rheumatoid Arthritis	1.65	0.065	#NUM!
Role of IL-17A in Arthritis	1.64	0.1	#NUM!
Clathrin-mediated Endocytosis Signaling	1.64	0.0718	#NUM!
Glioma Signaling	1.58	0.082	0
Ephrin Receptor Signaling	1.56	0.0734	0.447
Factors Promoting Cardiogenesis in Vertebrates	1.49	0.087	#NUM!
Apelin Muscle Signaling Pathway	1.47	0.167	#NUM!
IL-17 Signaling	1.46	0.086	#NUM!
GPCR-Mediated Nutrient Sensing in Enteroendocrine Cells	1.42	0.0804	-1
VDR/RXR Activation	1.42	0.0897	-2
Glutathione-mediated Detoxification	1.41	0.125	0
Superoxide Radicals Degradation	1.41	0.25	#NUM!
Glutamate Removal from Folates	1.39	1	#NUM!
Xanthine and Xanthosine Salvage	1.39	1	#NUM!
Sorbitol Degradation I	1.39	1	#NUM!
Histamine Biosynthesis	1.39	1	#NUM!
Adrenomedullin signaling pathway	1.38	0.0676	2.673
Apelin Adipocyte Signaling Pathway	1.37	0.0875	1.134
Ovarian Cancer Signaling	1.37	0.0728	1
Cardiomyocyte Differentiation via BMP Receptors	1.35	0.15	#NUM!
Wnt/β-catenin Signaling	1.33	0.0698	0.302
Inhibition of Angiogenesis by TSP1	1.33	0.118	#NUM!
Gustation Pathway	1.32	0.0714	#NUM!
p38 MAPK Signaling	1.3	0.0763	-1.414
Type II Diabetes Mellitus Signaling	1.3	0.071	#NUM!
Primary Immunodeficiency Signaling	1.3	0.1	#NUM!
Maturity Onset Diabetes of Young (MODY) Signaling	1.29	0.143	#NUM!
CCR3 Signaling in Eosinophils	1.29	0.073	-0.707
Coagulation System	1.29	0.114	0
IL-17A Signaling in Fibroblasts	1.29	0.114	#NUM!
G Beta Gamma Signaling	1.28	0.0756	-1
Eicosanoid Signaling	1.25	0.0882	-1
LXR/RXR Activation	1.25	0.0744	0.333
Paxillin Signaling	1.25	0.0744	0.816
Embryonic Stem Cell Differentiation into Cardiac Lineages	1.23	0.2	#NUM!
HMGB1 Signaling	1.22	0.0709	1.265
Hepatic Cholestasis	1.22	0.0688	#NUM!
CREB Signaling in Neurons	1.21	0.0639	-0.707
FcγRIIB Signaling in B Lymphocytes	1.21	0.0805	#NUM!
Differential Regulation of Cytokine Production in Intestinal Epithelial Cells by IL-17A and IL-17F	1.2	0.13	#NUM!
Role of Cytokines in Mediating Communication between Immune Cells	1.18	0.0926	#NUM!
LPS/IL-1 Mediated Inhibition of RXR Function	1.16	0.0628	-1.342
Basal Cell Carcinoma Signaling	1.15	0.0833	1
Phospholipase C Signaling	1.15	0.0615	-0.302
Apelin Endothelial Signaling Pathway	1.14	0.0709	1.667
PKCθ Signaling in T Lymphocytes	1.12	0.0659	-0.816
IL-12 Signaling and Production in Macrophages	1.11	0.0676	#NUM!
Guanine and Guanosine Salvage I	1.1	0.5	#NUM!
Cysteine Biosynthesis/Homocysteine Degradation	1.1	0.5	#NUM!
Adenine and Adenosine Salvage I	1.1	0.5	#NUM!
Glutamate Biosynthesis II	1.1	0.5	#NUM!
Glutamate Degradation X	1.1	0.5	#NUM!
Role of NANOG in Mammalian Embryonic Stem Cell Pluripotency	1.09	0.0692	#NUM!
Hematopoiesis from Multipotent Stem Cells	1.08	0.167	#NUM!
Agrin Interactions at Neuromuscular Junction	1.08	0.08	-0.447
Glioblastoma Multiforme Signaling	1.07	0.0647	0.905
MIF Regulation of Innate Immunity	1.05	0.0952	-1
Apelin Cardiomyocyte Signaling Pathway	1.03	0.0696	2.121
Role of IL-17A in Psoriasis	1.02	0.154	#NUM!
Leukotriene Biosynthesis	1.02	0.154	#NUM!
IL-6 Signaling	1	0.0662	0.333
Acute Phase Response Signaling	0.996	0.0625	1.342
T Cell Receptor Signaling	0.991	0.0684	#NUM!
PDGF Signaling	0.991	0.0714	0.378
ILK Signaling	0.983	0.0609	0.333
IL-17A Signaling in Airway Cells	0.983	0.075	0.816
iNOS Signaling	0.971	0.0889	#NUM!
Endocannabinoid Cancer Inhibition Pathway	0.967	0.0633	-1.897
Integrin Signaling	0.947	0.0588	1.732
Thyroid Cancer Signaling	0.943	0.087	#NUM!
BMP signaling pathway	0.943	0.0732	0
FAT10 Cancer Signaling Pathway	0.943	0.087	1
Tyrosine Biosynthesis IV	0.936	0.333	#NUM!
Neurotrophin/TRK Signaling	0.907	0.0714	0
Relaxin Signaling	0.903	0.0613	2.121
Dopamine-DARPP32 Feedback in cAMP Signaling	0.903	0.0613	-1.342
Gα12/13 Signaling	0.9	0.0629	1.667
Role of NFAT in Cardiac Hypertrophy	0.893	0.0575	-0.277
Angiopoietin Signaling	0.873	0.0698	1
Extrinsic Prothrombin Activation Pathway	0.87	0.125	#NUM!
Hematopoiesis from Pluripotent Stem Cells	0.87	0.0816	#NUM!
Chondroitin Sulfate Degradation (Metazoa)	0.87	0.125	#NUM!
Chondroitin Sulfate Biosynthesis (Late Stages)	0.87	0.0816	2
FAK Signaling	0.848	0.0654	#NUM!
Gαs Signaling	0.848	0.0654	1.89
Fc Epsilon RI Signaling	0.845	0.063	-0.378
Signaling by Rho Family GTPases	0.845	0.0556	0.832
IL-10 Signaling	0.836	0.0725	#NUM!
Circadian Rhythm Signaling	0.833	0.0909	#NUM!
Endocannabinoid Developing Neuron Pathway	0.833	0.0625	0.707
Thrombin Signaling	0.83	0.0569	0.302
Dermatan Sulfate Degradation (Metazoa)	0.827	0.118	#NUM!
Macropinocytosis Signaling	0.821	0.0674	#NUM!
PAK Signaling	0.818	0.0642	1.134
Arsenate Detoxification I (Glutaredoxin)	0.818	0.25	#NUM!
Uracil Degradation II (Reductive)	0.818	0.25	#NUM!
Retinoate Biosynthesis II	0.818	0.25	#NUM!
Heme Degradation	0.818	0.25	#NUM!
α-tocopherol Degradation	0.818	0.25	#NUM!
Thymine Degradation	0.818	0.25	#NUM!
Arginine Degradation I (Arginase Pathway)	0.818	0.25	#NUM!
Phenylalanine Degradation I (Aerobic)	0.818	0.25	#NUM!
Tec Kinase Signaling	0.81	0.0585	0.333
Altered T Cell and B Cell Signaling in Rheumatoid Arthritis	0.807	0.0667	#NUM!
MIF-mediated Glucocorticoid Regulation	0.804	0.0882	#NUM!
Type I Diabetes Mellitus Signaling	0.79	0.0631	-0.447
Th17 Activation Pathway	0.79	0.0659	-1.633
Differential Regulation of Cytokine Production in Macrophages and T Helper Cells by IL-17A and IL-17F	0.788	0.111	#NUM!
Role of Tissue Factor in Cancer	0.78	0.0606	#NUM!
Dendritic Cell Maturation	0.767	0.0561	0.302
RhoGDI Signaling	0.764	0.0571	-0.333
GPCR-Mediated Integration of Enteroendocrine Signaling Exemplified by an L Cell	0.764	0.0685	1.342
CD28 Signaling in T Helper Cells	0.757	0.0597	-0.816
Reelin Signaling in Neurons	0.745	0.0638	#NUM!
Tetrapyrrole Biosynthesis II	0.73	0.2	#NUM!
Notch Signaling	0.706	0.0789	#NUM!
Chondroitin Sulfate Biosynthesis	0.703	0.0702	2
Chemokine Signaling	0.699	0.0649	-1.342
Virus Entry via Endocytic Pathways	0.697	0.0593	#NUM!
Cardiac β-adrenergic Signaling	0.686	0.0571	0
Role of JAK1 and JAK3 in γc Cytokine Signaling	0.684	0.0641	#NUM!
Sertoli Cell-Sertoli Cell Junction Signaling	0.684	0.0546	#NUM!
Gαq Signaling	0.68	0.0556	1
Role of MAPK Signaling in the Pathogenesis of Influenza	0.668	0.0633	#NUM!
Dermatan Sulfate Biosynthesis	0.668	0.0678	2
Apelin Pancreas Signaling Pathway	0.668	0.0678	2
Arginine Biosynthesis IV	0.66	0.167	#NUM!
Urea Cycle	0.66	0.167	#NUM!
Chondroitin and Dermatan Biosynthesis	0.66	0.167	#NUM!
Arginine Degradation VI (Arginase 2 Pathway)	0.66	0.167	#NUM!
Lactose Degradation III	0.66	0.167	#NUM!
CTLA4 Signaling in Cytotoxic T Lymphocytes	0.65	0.0594	#NUM!
Pyrimidine Deoxyribonucleotides De Novo Biosynthesis I	0.623	0.087	#NUM!
Tight Junction Signaling	0.62	0.0536	#NUM!
GNRH Signaling	0.602	0.0529	#NUM!
Phospholipases	0.602	0.0635	-1
Role of Hypercytokinemia/hyperchemokinemia in the Pathogenesis of Influenza	0.6	0.0698	#NUM!
Adenine and Adenosine Salvage III	0.6	0.143	#NUM!
Serotonin Receptor Signaling	0.6	0.0698	#NUM!
IL-15 Signaling	0.599	0.0595	#NUM!
Glutathione Redox Reactions I	0.597	0.0833	#NUM!
Role of NFAT in Regulation of the Immune Response	0.593	0.0518	-1
Sperm Motility	0.585	0.0547	-0.816
Growth Hormone Signaling	0.573	0.0581	2
IL-17A Signaling in Gastric Cells	0.572	0.08	#NUM!
Natural Killer Cell Signaling	0.564	0.0538	#NUM!
Regulation of the Epithelial-Mesenchymal Transition Pathway	0.561	0.0508	#NUM!
Airway Pathology in Chronic Obstructive Pulmonary Disease	0.551	0.125	#NUM!
Purine Ribonucleosides Degradation to Ribose-1-phosphate	0.551	0.125	#NUM!
Dermatan Sulfate Biosynthesis (Late Stages)	0.547	0.0652	#NUM!
nNOS Signaling in Neurons	0.53	0.0638	#NUM!
3-phosphoinositide Biosynthesis	0.521	0.0495	-1.265
Graft-versus-Host Disease Signaling	0.514	0.0625	#NUM!
Prostanoid Biosynthesis	0.509	0.111	#NUM!
Citrulline Biosynthesis	0.509	0.111	#NUM!
Leucine Degradation I	0.509	0.111	#NUM!
Heme Biosynthesis II	0.509	0.111	#NUM!
Androgen Signaling	0.507	0.0515	-2.449
EGF Signaling	0.504	0.0571	1
Fcγ Receptor-mediated Phagocytosis in Macrophages and Monocytes	0.502	0.0543	-0.447
ERK/MAPK Signaling	0.499	0.0488	0
Neuregulin Signaling	0.491	0.0538	-1
CNTF Signaling	0.491	0.0563	1
TGF-β Signaling	0.491	0.0538	1
IL-7 Signaling Pathway	0.491	0.0538	1.342
Xenobiotic Metabolism Signaling	0.489	0.0468	#NUM!
Molecular Mechanisms of Cancer	0.481	0.0457	#NUM!
Actin Cytoskeleton Signaling	0.479	0.0476	-0.378
Ephrin B Signaling	0.479	0.0556	#NUM!
Ketogenesis	0.471	0.1	#NUM!
Amyloid Processing	0.469	0.0588	#NUM!
Sonic Hedgehog Signaling	0.465	0.0667	#NUM!
Systemic Lupus Erythematosus Signaling	0.447	0.0466	#NUM!
G Protein Signaling Mediated by Tubby	0.446	0.0645	#NUM!
RAR Activation	0.442	0.0474	#NUM!
Heparan Sulfate Biosynthesis (Late Stages)	0.433	0.0526	2
Pancreatic Adenocarcinoma Signaling	0.431	0.0492	1.633
Cytotoxic T Lymphocyte-mediated Apoptosis of Target Cells	0.428	0.0625	#NUM!
Ceramide Signaling	0.412	0.0495	-0.447
Guanosine Nucleotides Degradation III	0.409	0.0833	#NUM!
Production of Nitric Oxide and Reactive Oxygen Species in Macrophages	0.402	0.0459	1
Epithelial Adherens Junction Signaling	0.401	0.047	#NUM!
Retinoate Biosynthesis I	0.396	0.0588	#NUM!
CD40 Signaling	0.382	0.0494	1
Fatty Acid Activation	0.382	0.0769	#NUM!
Choline Biosynthesis III	0.382	0.0769	#NUM!
Urate Biosynthesis/Inosine 5'-phosphate Degradation	0.382	0.0769	#NUM!
Mevalonate Pathway I	0.382	0.0769	#NUM!
CDK5 Signaling	0.378	0.0476	0
Melanocyte Development and Pigmentation Signaling	0.378	0.0476	2
ErbB Signaling	0.37	0.0472	0.447
Nur77 Signaling in T Lymphocytes	0.369	0.0508	#NUM!
Renin-Angiotensin Signaling	0.368	0.0462	2.236
NRF2-mediated Oxidative Stress Response	0.367	0.0446	#NUM!
Heparan Sulfate Biosynthesis	0.364	0.0482	2
Isoleucine Degradation I	0.358	0.0714	#NUM!
Phenylalanine Degradation IV (Mammalian, via Side Chain)	0.358	0.0714	#NUM!
GDNF Family Ligand-Receptor Interactions	0.355	0.0476	0
Germ Cell-Sertoli Cell Junction Signaling	0.354	0.0444	#NUM!
Complement System	0.353	0.0541	#NUM!
Antioxidant Action of Vitamin C	0.346	0.0459	0.447
Regulation of IL-2 Expression in Activated and Anergic T Lymphocytes	0.337	0.0465	#NUM!
Ephrin A Signaling	0.337	0.0484	#NUM!
mTOR Signaling	0.333	0.0433	2.449
Antiproliferative Role of Somatostatin Receptor 2	0.329	0.046	#NUM!
Regulation of Cellular Mechanics by Calpain Protease	0.327	0.0476	#NUM!
Leptin Signaling in Obesity	0.321	0.0455	#NUM!
Adenosine Nucleotides Degradation II	0.316	0.0625	#NUM!
Parkinson's Signaling	0.316	0.0625	#NUM!
IGF-1 Signaling	0.316	0.0442	#NUM!
Oncostatin M Signaling	0.315	0.05	#NUM!
Regulation of Actin-based Motility by Rho	0.312	0.0449	0
Mouse Embryonic Stem Cell Pluripotency	0.31	0.0439	2.236
Superpathway of Inositol Phosphate Compounds	0.31	0.0422	-1.265
PXR/RXR Activation	0.308	0.0462	#NUM!
OX40 Signaling Pathway	0.305	0.0444	-1
Mechanisms of Viral Exit from Host Cells	0.303	0.0488	#NUM!
Estrogen Biosynthesis	0.303	0.0488	#NUM!
Calcium-induced T Lymphocyte Apoptosis	0.299	0.0455	#NUM!
γ-linolenate Biosynthesis II (Animals)	0.298	0.0588	#NUM!
Mitochondrial L-carnitine Shuttle Pathway	0.298	0.0588	#NUM!
Superpathway of Geranylgeranyldiphosphate Biosynthesis I (via Mevalonate)	0.298	0.0588	#NUM!
tRNA Splicing	0.292	0.0476	#NUM!
FLT3 Signaling in Hematopoietic Progenitor Cells	0.29	0.0435	2
FGF Signaling	0.29	0.0435	2
Cardiac Hypertrophy Signaling	0.287	0.0413	0.632
Death Receptor Signaling	0.283	0.043	0
UVB-Induced MAPK Signaling	0.282	0.0441	#NUM!
Valine Degradation I	0.281	0.0556	#NUM!
AMPK Signaling	0.278	0.0411	2.236
Lymphotoxin β Receptor Signaling	0.274	0.0435	#NUM!
ERK5 Signaling	0.274	0.0435	#NUM!
Remodeling of Epithelial Adherens Junctions	0.274	0.0435	#NUM!
Pyrimidine Ribonucleotides Interconversion	0.271	0.0455	#NUM!
NF-κB Activation by Viruses	0.269	0.0421	2
PEDF Signaling	0.269	0.0421	1
Purine Nucleotides Degradation II (Aerobic)	0.265	0.0526	#NUM!
Communication between Innate and Adaptive Immune Cells	0.263	0.0417	#NUM!
Role of IL-17F in Allergic Inflammatory Airway Diseases	0.261	0.0444	#NUM!
Role of p14/p19ARF in Tumor Suppression	0.261	0.0444	#NUM!
Pyrimidine Ribonucleotides De Novo Biosynthesis	0.252	0.0435	#NUM!
IL-2 Signaling	0.251	0.0417	#NUM!
The Visual Cycle	0.25	0.05	#NUM!
IL-9 Signaling	0.243	0.0426	#NUM!
Hypoxia Signaling in the Cardiovascular System	0.237	0.0405	#NUM!
Endoplasmic Reticulum Stress Pathway	0.237	0.0476	#NUM!
Autoimmune Thyroid Disease Signaling	0.226	0.0408	#NUM!
Role of Lipids/Lipid Rafts in the Pathogenesis of Influenza	0.213	0.0435	#NUM!
IL-22 Signaling	0.201	0.0417	#NUM!
Tumoricidal Function of Hepatic Natural Killer Cells	0.201	0.0417	#NUM!
Role of JAK1, JAK2 and TYK2 in Interferon Signaling	0.201	0.0417	#NUM!
Cysteine Biosynthesis III (mammalia)	0.201	0.0417	#NUM!
Glucocorticoid Receptor Signaling	0	0.0346	#NUM!
Synaptic Long Term Potentiation	0	0.0397	-1
Huntington's Disease Signaling	0	0.0357	0
PPARα/RXRα Activation	0	0.0269	0.447
Aryl Hydrocarbon Receptor Signaling	0	0.0352	#NUM!
p53 Signaling	0	0.0177	#NUM!
Mitochondrial Dysfunction	0	0.0117	#NUM!
FXR/RXR Activation	0	0.0397	#NUM!
TR/RXR Activation	0	0.04	#NUM!
Role of BRCA1 in DNA Damage Response	0	0.0125	#NUM!
Erythropoietin Signaling	0	0.0227	#NUM!
14-3-3-mediated Signaling	0	0.0216	#NUM!
α-Adrenergic Signaling	0	0.0326	#NUM!
Role of RIG1-like Receptors in Antiviral Innate Immunity	0	0.0227	#NUM!
Role of Pattern Recognition Receptors in Recognition of Bacteria and Viruses	0	0.036	#NUM!
Role of PKR in Interferon Induction and Antiviral Response	0	0.0244	#NUM!
TREM1 Signaling	0	0.0267	#NUM!
LPS-stimulated MAPK Signaling	0	0.0316	#NUM!
IL-3 Signaling	0	0.0333	#NUM!
fMLP Signaling in Neutrophils	0	0.0388	1.342
CXCR4 Signaling	0	0.0291	1.342
4-1BB Signaling in T Lymphocytes	0	0.0312	#NUM!
Thrombopoietin Signaling	0	0.0278	#NUM!
Induction of Apoptosis by HIV1	0	0.0164	#NUM!
B Cell Activating Factor Signaling	0	0.0244	#NUM!
Melatonin Signaling	0	0.0139	#NUM!
Docosahexaenoic Acid (DHA) Signaling	0	0.037	#NUM!
Semaphorin Signaling in Neurons	0	0.0377	#NUM!
Lipid Antigen Presentation by CD1	0	0.0385	#NUM!
Cell Cycle Regulation by BTG Family Proteins	0	0.027	#NUM!
Mitotic Roles of Polo-Like Kinase	0	0.0303	#NUM!
HGF Signaling	0	0.0248	#NUM!
Cholecystokinin/Gastrin-mediated Signaling	0	0.028	#NUM!
ATM Signaling	0	0.0103	#NUM!
Role of Oct4 in Mammalian Embryonic Stem Cell Pluripotency	0	0.0217	#NUM!
Aldosterone Signaling in Epithelial Cells	0	0.023	#NUM!
Prolactin Signaling	0	0.022	#NUM!
Melanoma Signaling	0	0.0317	#NUM!
Prostate Cancer Signaling	0	0.0388	#NUM!
Renal Cell Carcinoma Signaling	0	0.0333	#NUM!
Small Cell Lung Cancer Signaling	0	0.023	#NUM!
Endometrial Cancer Signaling	0	0.0278	#NUM!
Allograft Rejection Signaling	0	0.0349	#NUM!
Acute Myeloid Leukemia Signaling	0	0.0202	#NUM!
Chronic Myeloid Leukemia Signaling	0	0.0265	#NUM!
Non-Small Cell Lung Cancer Signaling	0	0.0353	#NUM!
p70S6K Signaling	0	0.0214	#NUM!
Myc Mediated Apoptosis Signaling	0	0.026	#NUM!
Cdc42 Signaling	0	0.0299	-0.447
EIF2 Signaling	0	0.0306	1.342
April Mediated Signaling	0	0.0256	#NUM!
Retinoic acid Mediated Apoptosis Signaling	0	0.0161	#NUM!
Hereditary Breast Cancer Signaling	0	0.0132	#NUM!
Rac Signaling	0	0.0323	2
RhoA Signaling	0	0.0325	#NUM!
HER-2 Signaling in Breast Cancer	0	0.0312	#NUM!
Protein Kinase A Signaling	0	0.0376	1.069
Regulation of eIF4 and p70S6K Signaling	0	0.0303	#NUM!
Estrogen-Dependent Breast Cancer Signaling	0	0.0345	#NUM!
Glioma Invasiveness Signaling	0	0.0385	#NUM!
B Cell Development	0	0.0278	#NUM!
IL-1 Signaling	0	0.033	#NUM!
Breast Cancer Regulation by Stathmin1	0	0.0377	#NUM!
RANK Signaling in Osteoclasts	0	0.0385	1
Role of Wnt/GSK-3β Signaling in the Pathogenesis of Influenza	0	0.039	#NUM!
Role of PI3K/AKT Signaling in the Pathogenesis of Influenza	0	0.0375	#NUM!
Antiproliferative Role of TOB in T Cell Signaling	0	0.0385	#NUM!
PI3K Signaling in B Lymphocytes	0	0.0148	#NUM!
P2Y Purigenic Receptor Signaling Pathway	0	0.0286	2
Cell Cycle Control of Chromosomal Replication	0	0.0357	#NUM!
Role of JAK family kinases in IL-6-type Cytokine Signaling	0	0.04	#NUM!
Actin Nucleation by ARP-WASP Complex	0	0.0323	#NUM!
NGF Signaling	0	0.032	1
Telomerase Signaling	0	0.0336	0
Transcriptional Regulatory Network in Embryonic Stem Cells	0	0.037	#NUM!
ErbB2-ErbB3 Signaling	0	0.039	#NUM!
ErbB4 Signaling	0	0.0375	#NUM!
Bupropion Degradation	0	0.04	#NUM!
Nicotine Degradation III	0	0.0179	#NUM!
D-myo-inositol-5-phosphate Metabolism	0	0.0247	-1
Melatonin Degradation I	0	0.0154	#NUM!
Triacylglycerol Degradation	0	0.037	#NUM!
D-myo-inositol (1,4,5,6)-Tetrakisphosphate Biosynthesis	0	0.0278	-1
Nicotine Degradation II	0	0.0154	#NUM!
D-myo-inositol (3,4,5,6)-tetrakisphosphate Biosynthesis	0	0.0278	-1
3-phosphoinositide Degradation	0	0.0253	-1
Retinol Biosynthesis	0	0.0238	#NUM!
Salvage Pathways of Pyrimidine Ribonucleotides	0	0.0309	#NUM!
Superpathway of Melatonin Degradation	0	0.0143	#NUM!
Stearate Biosynthesis I (Animals)	0	0.0227	#NUM!
Acetone Degradation I (to Methylglyoxal)	0	0.0333	#NUM!
Fatty Acid β-oxidation I	0	0.0312	#NUM!
Superpathway of Methionine Degradation	0	0.027	#NUM!
Superpathway of Cholesterol Biosynthesis	0	0.0357	#NUM!
UVA-Induced MAPK Signaling	0	0.0354	#NUM!
UVC-Induced MAPK Signaling	0	0.0204	#NUM!
Adipogenesis pathway	0	0.0224	#NUM!
HIPPO signaling	0	0.0235	#NUM!
PCP pathway	0	0.0328	#NUM!
Wnt/Ca+ pathway	0	0.0161	#NUM!
Toll-like Receptor Signaling	0	0.0263	#NUM!
SAPK/JNK Signaling	0	0.0268	#NUM!
PI3K/AKT Signaling	0	0.0233	#NUM!
Interferon Signaling	0	0.0278	#NUM!
Protein Ubiquitination Pathway	0	0.0111	#NUM!
JAK/Stat Signaling	0	0.022	#NUM!
IL-4 Signaling	0	0.0208	#NUM!
Antigen Presentation Pathway	0	0.0263	#NUM!
B Cell Receptor Signaling	0	0.0258	1.342
Insulin Receptor Signaling	0	0.034	2.236
Phototransduction Pathway	0	0.0189	#NUM!
Dopamine Receptor Signaling	0	0.039	#NUM!
Apoptosis Signaling	0	0.0312	#NUM!
Phagosome Formation	0	0.0379	#NUM!
Phagosome Maturation	0	0.0203	#NUM!
autophagy	0	0.0164	#NUM!
Cancer Drug Resistance By Drug Efflux	0	0.0182	#NUM!
Sumoylation Pathway	0	0.0104	#NUM!
Sirtuin Signaling Pathway	0	0.0342	-1
SPINK1 General Cancer Pathway	0	0.0366	#NUM!
T Cell Exhaustion Signaling Pathway	0	0.0275	-0.447
GM-CSF Signaling	0	0.0247	#NUM!
