# Supplementary material for: Recapitulation of prostate tissue cell type-specific transcriptomes by an in vivo primary prostate tissue xenograft model
Source: PLoS One. 2020 Jun 25;15(6):e0233899. doi: 10.1371/journal.pone.0233899 (PMC7316257; doi:10.1371/journal.pone.0233899)
Supplement: S6 Table — Base means are presented in the first tab (“Base mean”). Comparisons between cell types are presented in separate tabs “Epi vs Endo”, “Epi vs Stroma”, and “Endo vs Stroma”. (XLSX) [file pone.0233899.s010.xlsx]

## Sheet: Base mean
AR-coregulator	Base mean
AATF	195.561
ACTN4	2457.42
AES	943.305
ANP32A	459.626
APPBP2	520.658
APPL1	1349.82
ARHGDIA	580.956
ARID1A	681.731
ARID1B	666.834
ARID5A	312.496
ARRB2	103.323
ATAD2	653.066
BAG1	503.409
BRCA1	187.012
BRCA2	326.913
CALCOCO1	492.303
CARM1	122.305
CASP8	161.645
CAV1	2496.48
CBX1	240.629
CCND1	1539.25
CCNE1	23.7754
CDC25A	23.769
CDC25B	158.657
CDC37	959.471
CDK6	603.716
CHD8	936.664
COPS2	385.519
CREBBP	993.168
CTDSP2	1170.23
CTNNB1	4396.59
DCAF6	498.921
DDX17	4541.23
DDX5	5847.73
DNAJA1	1974.28
DNAJB1	3756.52
DYRK1A	1008.65
EFCAB6	40.8825
EHMT2	238.429
EP300	1027.15
ETV1	136.165
FHL2	316.452
FKBP4	634.417
FKBP5	1362.86
FKBPL	49.6185
FLNA	7748.57
GAK	509.63
GLI2	24.9221
GNB2L1	4092.72
GSK3B	557.744
GSN	4427.23
HDAC7	645.669
HEY1	314.817
HEY2	22.5453
HIP1	501.914
HIPK3	2240.18
HNRNPA1	800.654
HSP90AA1	6330.14
HSPA4	662.011
HTATIP2	107.048
JUND	2180.44
KAT2B	361.179
KAT5	229.575
KDM1A	471.529
KDM3A	700.736
KDM4C	356.522
KDM5B	971.148
KHDRBS1	1399.91
LATS2	344.323
MACROD1	45.2
MAK	12.3939
MDM2	1128.57
MED1	466.755
MKRN1	569.163
NCOA1	696.062
NCOA2	721.249
NCOA3	964.422
NCOA4	2108.1
NCOA6	297.988
NCOR1	1480.1
NCOR2	768.13
NELFCD	231.777
NONO	1473.17
NRIP1	1174.45
NSD1	1205.6
PA2G4	402.631
PAK6	55.3922
PARK7	412.183
PATZ1	200.614
PAWR	174.697
PELP1	442.019
PIAS1	349.785
PIAS2	279.966
PIAS3	204.039
PIAS4	67.1403
PKN1	507.463
PLAGL1	96.6409
PNRC1	1766.7
PPARGC1A	56.6134
PPP1CC	838.872
PPP2R4	528.778
PRDX1	1002.69
PRKDC	5056.71
PRMT1	378.295
PRPF6	537.242
PSIP1	371.716
PSMC3	896.524
PSMC3IP	20.3798
PSPC1	351.447
PTEN	1060.86
PXN	709.838
RAD54L2	228.852
RAD9A	61.2028
RAN	1771.84
RANBP9	357.859
RB1	561.48
RBAK	239.618
RBM14	304.294
RCHY1	132.646
RNASEL	131.171
RNF14	277.865
RNF4	425.33
RNF6	365.93
RPS6KA1	273.286
SART3	388.2
SENP1	161.734
SFPQ	2043.4
SFRP1	250.604
SGTA	206.348
SIRT1	428.11
SMAD3	611.771
SMARCA2	2710.06
SMARCA4	1918.14
SMARCC1	2000.51
SMARCD1	747.608
SMARCE1	1428.93
SORBS3	243.882
SRA1	146.464
SRCAP	790.753
STAT3	1875.52
STUB1	186.189
SUMO1	366.463
SUMO2	755.875
SUMO3	346.3
SVIL	1225.9
TAF1	688.446
TAGLN	684.458
TCF4	2562.27
TGFB1I1	113.632
TGIF1	579.493
TMF1	746.267
TNK2	349.035
TOB1	1484.02
TOB2	1464.32
TRIM24	239.393
TRIM68	103.738
TRIP4	83.2692
TSG101	208.658
UBA3	292.778
UBE2I	263.448
UBE2L3	365.987
UBE3A	751.163
USP10	470.936
UXT	159.531
VAV3	254.871
WDR77	159.318
WHSC1	501.573
XRCC5	1748.34
XRCC6	1180.05
YY1	442.472
ZMIZ1	613.238
ZMIZ2	268.527
ZNF318	334.718

## Sheet: Epi vs Endo
Epi vs Endo
predominatently expressed in epithelial	predominatently expressed in endothelial	simalarly expressed between cell types
APPL1	ARHGDIA	AATF
BAG1	ARID5A	ACTN4
BRCA1	ARRB2	AES
BRCA2	ATAD2	ANP32A
CCND1	CAV1	APPBP2
CDK6	CDC25B	ARID1A
EFCAB6	CDC37	ARID1B
FHL2	ETV1	CALCOCO1
KHDRBS1	FLNA	CARM1
MACROD1	GLI2	CASP8
MAK	GSN	CBX1
NCOA2	HDAC7	CCNE1
NCOA4	HEY1	CDC25A
PAK6	HEY2	CHD8
PELP1	HIP1	COPS2
PPARGC1A	HIPK3	CREBBP
PRKDC	LATS2	CTDSP2
PSMC3	PKN1	CTNNB1
RAN	PSIP1	DCAF6
SMAD3	PXN	DDX17
SMARCA2	RB1	DDX5
SMARCA4	TAGLN	DNAJA1
SMARCC1	TCF4	DNAJB1
SMARCD1	TGFB1I1	DYRK1A
SMARCE1	TOB1	EHMT2
TRIM68	ZMIZ1	EP300
		FKBP4
		FKBP5
		FKBPL
		GAK
		GNB2L1
		GSK3B
		HNRNPA1
		HSP90AA1
		HSPA4
		HTATIP2
		JUND
		KAT2B
		KAT5
		KDM1A
		KDM3A
		KDM4C
		KDM5B
		MDM2
		MED1
		MKRN1
		NCOA1
		NCOA3
		NCOA6
		NCOR1
		NCOR2
		NELFCD
		NONO
		NRIP1
		NSD1
		PA2G4
		PARK7
		PATZ1
		PAWR
		PIAS1
		PIAS2
		PIAS3
		PIAS4
		PLAGL1
		PNRC1
		PPP1CC
		PPP2R4
		PRDX1
		PRMT1
		PRPF6
		PSMC3IP
		PSPC1
		PTEN
		RAD54L2
		RAD9A
		RANBP9
		RBAK
		RBM14
		RCHY1
		RNASEL
		RNF14
		RNF4
		RNF6
		RPS6KA1
		SART3
		SENP1
		SFPQ
		SFRP1
		SGTA
		SIRT1
		SORBS3
		SRA1
		SRCAP
		STAT3
		STUB1
		SUMO1
		SUMO2
		SUMO3
		SVIL
		TAF1
		TGIF1
		TMF1
		TNK2
		TOB2
		TRIM24
		TRIP4
		TSG101
		UBA3
		UBE2I
		UBE2L3
		UBE3A
		USP10
		UXT
		VAV3
		WDR77
		WHSC1
		XRCC5
		XRCC6
		YY1
		ZMIZ2
		ZNF318

## Sheet: Epi vs Stroma
Epi vs Stroma
predominatently expressed in epithelial	predominatently expressed in stromal	simalarly expressed between cell types
VAV3	TAGLN	TSG101
TRIM68	ARRB2	PRMT1
RPS6KA1	TGFB1I1	DYRK1A
BAG1	GSN	XRCC5
FHL2	ARID5A	KAT5
MACROD1	HEY2	PSPC1
	GLI2	RANBP9
	FLNA	HSPA4
	HIP1	SUMO1
	CAV1	RCHY1
	TCF4	CREBBP
	CDC25B	SUMO3
	CASP8	SGTA
	SFRP1	CHD8
	HEY1	NELFCD
	TOB1	RBAK
	ETV1	ARID1B
	PKN1	EP300
		PLAGL1
		NCOA2
		SMARCD1
		NONO
		RNF14
		MKRN1
		DCAF6
		NCOA4
		TMF1
		PAWR
		SMARCA4
		CARM1
		RAD54L2
		RAD9A
		YY1
		ARID1A
		MED1
		PSIP1
		NCOR1
		SENP1
		STUB1
		MDM2
		UBA3
		AES
		RNF6
		ARHGDIA
		KDM5B
		TRIP4
		LATS2
		ANP32A
		SORBS3
		NCOA6
		CDK6
		CTDSP2
		WDR77
		CTNNB1
		CBX1
		PIAS4
		RB1
		PIAS2
		SVIL
		NSD1
		GSK3B
		TRIM24
		UBE2I
		KAT2B
		ZNF318
		UBE2L3
		TNK2
		NRIP1
		CDC25A
		HDAC7
		ACTN4
		WHSC1
		PPP2R4
		PPP1CC
		PSMC3IP
		HTATIP2
		CCND1
		FKBP5
		DNAJB1
		MAK
		HSP90AA1
		PPARGC1A
		HIPK3
		DNAJA1
		FKBP4
		EFCAB6
		PIAS1
		RAN
		RNASEL
		SIRT1
		PXN
		ATAD2
		BRCA2
		GNB2L1
		CCNE1
		PNRC1
		NCOR2
		FKBPL
		TOB2
		APPL1
		GAK
		CALCOCO1
		DDX5
		JUND
		KHDRBS1
		DDX17
		CDC37
		STAT3
		PSMC3
		TGIF1
		SMARCE1
		SFPQ
		PAK6
		KDM3A
		RNF4
		KDM4C
		PRPF6
		HNRNPA1
		SMARCA2
		NCOA3
		COPS2
		ZMIZ1
		NCOA1
		APPBP2
		AATF
		PTEN
		SMARCC1
		ZMIZ2
		UXT
		SMAD3
		PELP1
		PRDX1
		KDM1A
		SRA1
		BRCA1
		TAF1
		SRCAP
		EHMT2
		USP10
		XRCC6
		SART3
		PIAS3
		PATZ1
		UBE3A
		PRKDC
		PA2G4
		SUMO2
		PARK7
		RBM14

## Sheet: Endo vs Stroma
Endo vs Stroma
predominatently expressed in endothelail	predominatently expressed in stromal	simalarly expressed between cell types
HDAC7	GLI2	AATF
SUMO1	RPS6KA1	ACTN4
HTATIP2	TAGLN	AES
RNF6		ANP32A
CTNNB1		APPBP2
RB1		APPL1
VAV3		ARHGDIA
CAV1		ARID1A
HEY1		ARID1B
		ARID5A
		ARRB2
		ATAD2
		BAG1
		BRCA1
		BRCA2
		CALCOCO1
		CARM1
		CASP8
		CBX1
		CCND1
		CCNE1
		CDC25A
		CDC25B
		CDC37
		CDK6
		CHD8
		COPS2
		CREBBP
		CTDSP2
		DCAF6
		DDX17
		DDX5
		DNAJA1
		DNAJB1
		DYRK1A
		EFCAB6
		EHMT2
		EP300
		ETV1
		FHL2
		FKBP4
		FKBP5
		FKBPL
		FLNA
		GAK
		GNB2L1
		GSK3B
		GSN
		HEY2
		HIP1
		HIPK3
		HNRNPA1
		HSP90AA1
		HSPA4
		JUND
		KAT2B
		KAT5
		KDM1A
		KDM3A
		KDM4C
		KDM5B
		KHDRBS1
		LATS2
		MACROD1
		MAK
		MDM2
		MED1
		MKRN1
		NCOA1
		NCOA2
		NCOA3
		NCOA4
		NCOA6
		NCOR1
		NCOR2
		NELFCD
		NONO
		NRIP1
		NSD1
		PA2G4
		PAK6
		PARK7
		PATZ1
		PAWR
		PELP1
		PIAS1
		PIAS2
		PIAS3
		PIAS4
		PKN1
		PLAGL1
		PNRC1
		PPARGC1A
		PPP1CC
		PPP2R4
		PRDX1
		PRKDC
		PRMT1
		PRPF6
		PSIP1
		PSMC3
		PSMC3IP
		PSPC1
		PTEN
		PXN
		RAD54L2
		RAD9A
		RAN
		RANBP9
		RBAK
		RBM14
		RCHY1
		RNASEL
		RNF14
		RNF4
		SART3
		SENP1
		SFPQ
		SFRP1
		SGTA
		SIRT1
		SMAD3
		SMARCA2
		SMARCA4
		SMARCC1
		SMARCD1
		SMARCE1
		SORBS3
		SRA1
		SRCAP
		STAT3
		STUB1
		SUMO2
		SUMO3
		SVIL
		TAF1
		TCF4
		TGFB1I1
		TGIF1
		TMF1
		TNK2
		TOB1
		TOB2
		TRIM24
		TRIM68
		TRIP4
		TSG101
		UBA3
		UBE2I
		UBE2L3
		UBE3A
		USP10
		UXT
		WDR77
		WHSC1
		XRCC5
		XRCC6
		YY1
		ZMIZ1
		ZMIZ2
		ZNF318
