# Supplementary material for: Recapitulation of prostate tissue cell type-specific transcriptomes by an in vivo primary prostate tissue xenograft model
Source: PLoS One. 2020 Jun 25;15(6):e0233899. doi: 10.1371/journal.pone.0233899 (PMC7316257; doi:10.1371/journal.pone.0233899)
Supplement: S7 Table — The full gens lists and associated references are presented in the first tab (“AR-regulated genes”). Comparisons between cell types are presented in separate tabs “Endo vs Epi”, “Stroma vs Epi”, and “Endo vs Stroma”. (XLSX) [file pone.0233899.s011.xlsx]

## Sheet: AR regulated genes
genes	reference number
AADAT	4
ABAT	2
ABCA12	5			references
ABCC1	2
ABCC4	2		1	Heemers, Hannelore V., et al. "Identification of a clinically relevant androgen-dependent gene signature in prostate cancer." Cancer research 71.5 (2011): 1978-1988.
ABCD3	2
ABCF3	2		2	Massie, Charles E., et al. "The androgen receptor fuels prostate cancer by regulating central metabolism and biosynthesis." The EMBO journal30.13 (2011): 2719-2733.
ABHD2	2
ABHD3	2		3	Rajan, Prabhakar, et al. "Identification of novel androgen-regulated pathways and mRNA isoforms through genome-wide exon-specific profiling of the LNCaP transcriptome." PLoS One 6.12 (2011): e29088.
ACACA	2
ACAD8	2		4	Wilson, Stephen, Jianfei Qi, and Fabian V. Filipp. "Refinement of the androgen response element based on ChIP-Seq in androgen-insensitive and androgen-responsive prostate cancer cell lines." Scientific reports 6 (2016): 32611.
ACADL	4
ACIN1	5		5	Snoek, Robert, et al. "In vivo knockdown of the androgen receptor results in growth inhibition and regression of well-established, castration-resistant prostate tumors." Clinical Cancer Research 15.1 (2009): 39-47.
ACN9	4
ACOT2	4
ACOX1	2
ACSL3	2
ACTA2	1
ADAM32	1
ADAMTS1	3
ADAMTS8	2
ADARB1	4
ADAT2	4
ADM2	4
ADPGK	2
ADRA2A	4
AFF3	2
AGPAT5	4
AGR2	3
AHNAK	1
AKAP1	2
AKAP12	2
AKIRIN1	4
ALDH1A3	2
ALDH1B1	4
ALDH1L2	4
ALDH3A2	4
ALG10	4
ALG14	2
ALG6	4
AMACR	2
AMIGO3	4
AMMECR1	2
ANGPT2	2
ANK1	1
ANKFY1	2
ANKH	3
ANKRD32	2
ANKRD37	3
ANXA5	2
AP1B1	2
AP1G1	2
AP3S2	2
APIP	2
APLN	2
APPBP2	2
AR	4
ARF1	2
ARF4	3
ARFGAP3	3
ARFIP1	2
ARFIP2	3
ARHGAP1	2
ARHGAP5	4
ARID5B	1
ARIH1	2
ARL1	2
ARL4A	1
ARL5B	4
ARRDC1	2
ARSG	2
ASAP1	4
ASCC3	2
ASNS	4
ASRGL1	2
ATAD2	2
ATAD2B	5
ATE1	2
ATF7IP2	4
ATP11B	2
ATP1A1	2
ATP5G1	4
ATP5H	5
ATP6V0A2	2
ATP6V0D1	2
ATP6V0E1	2
ATP6V1C1	2
ATP6V1D	2
ATP7B	1
ATP8B2	2
ATR	5
AVPR1A	4
AZGP1	2
B2M	2
B3GALNT2	4
BAALC	5
BBS4	2
BBX	2
BCAP29	2
BCAT1	4
BMPR1A	2
BMPR1B	3
BOP1	4
BORA	4
BRE	2
C14orf1	4
C15orf41	4
C17orf62	2
C17orf80	2
C18orf25	4
C18orf8	1
C19orf10	3
C1orf112	4
C1orf21	2
C20orf24	2
C3orf58	3
C5orf34	4
C9orf114	4
C9orf152	2
C9orf72	2
C9orf91	2
CA13	4
CA3	4
CAB39L	2
CADPS2	2
CALU	1
CAMK1	2
CAMKK2	1
CANT1	3
CANX	2
CAP2	2
CAPZB	2
CARD8	5
CASP6	5
CBLL1	3
CBR3	2
CCBL2	2
CCDC109B	4
CCDC138	2
CCDC141	2
CCDC15	1
CCDC53	2
CCDC58	4
CCDC77	5
CCDC90B	4
CCL8	1
CCNYL1	2
CD44	4
CD47	4
CD74	5
CDC14B	2
CDC23	4
CDC25A	1
CDC42BPA	2
CDC45	4
CDCA8	4
CDCP1	2
CDK2AP1	2
CDK6	2
CDYL2	3
CENPN	2
CEP57L1	4
CEP70	5
CETN3	4
CFLAR	5
CHAC2	4
CHAF1B	4
CHD1L	4
CHD7	2
CHEK1	4
CHKA	2
CHMP4A	5
CHRNA2	3
CHRNA5	4
CIRH1A	4
CKB	4
CLDN12	2
CLDN8	3
CLEC11A	1
CLEC16A	2
CLGN	2
CLIP2	4
CLPTM1L	2
CMAS	2
CNDP2	2
CNN2	1
CNN3	4
CNTNAP2	1
CNTRL	4
COG3	1
COG5	2
COL12A1	2
COL4A3BP	2
COLCA1	4
COPS3	2
COPS8	4
COQ10B	2
CPEB3	2
CRADD	2
CREB1	2
CREB3L2	2
CREB3L4	3
CRELD2	3
CREM	2
CRIM1	1
CRISPLD1	4
CRISPLD2	2
CRLS1	2
CRNKL1	2
CROT	4
CRY1	2
CRYM	2
CSGALNACT2	2
CSK	2
CSMD1	5
CSNK1A1	2
CSRNP1	4
CSRP2	2
CSTF2T	4
CTDSPL2	4
CTH	1
CTSL	4
CTSO	2
CUL5	4
CXCR4	3
CYB5A	2
CYP2U1	2
DAGLA	2
DAGLB	5
DBI	2
DCAKD	4
DCN	5
DCXR	4
DDX18	4
DDX55	4
DEGS1	2
DERL2	3
DERL3	4
DGKA	3
DGKG	4
DGKZ	1
DHCR24	2
DHCR7	4
DHODH	4
DHRS2	1
DHX35	4
DIAPH1	2
DIDO1	1
DIMT1	4
DLC1	5
DLG2	2
DNAH7	1
DNAJB9	3
DNAJC1	4
DNAJC10	3
DNAJC3	2
DNAL1	2
DNM1L	2
DNM2	2
DNMT1	4
DOCK7	2
DOCK8	2
DPM3	2
DPYSL3	4
DRG2	2
DSG2	2
DSN1	4
DTNA	2
DUSP10	4
DUSP4	2
DYNLL2	2
E2F1	2
E2F5	4
EAF2	3
EBP	3
EDC3	2
EDEM1	3
EDEM3	3
EEF2K	4
EFNA1	2
EFNA5	2
EHD4	2
EIF2S1	2
EIF3I	2
ELF1	2
ELK4	2
ELL2	3
ELMO2	1
ELMOD2	2
ELOVL5	2
ELOVL6	2
ELOVL7	2
EML1	3
ENDOD1	2
ENDOG	4
EPB41L4A	5
EPHX2	4
EPN2	2
EPS15	2
EPS15L1	1
ERGIC2	3
ERI1	4
ERMARD	4
ERN1	1
ERRFI1	3
ESYT2	4
ETF1	2
EXOC6	2
EXOSC2	4
EXOSC3	2
EXTL2	2
EYA3	2
EZR	2
F3	4
F5	1
F8	5
FADS1	2
FADS2	2
FAM105A	3
FAM107B	2
FAM111B	1
FAM122A	4
FAM129A	3
FAM135A	2
FAM136A	4
FAM3C	2
FAM46C	4
FAM49A	4
FAM58A	2
FAM73A	1
FAM84B	4
FAM86JP	4
FAM91A1	4
FAM98B	4
FAR1	4
FARSB	4
FASN	2
FASTKD2	2
FBXL8	1
FBXO28	2
FBXO31	2
FBXO38	2
FBXO8	2
FBXW2	3
FDFT1	3
FECH	2
FEN1	2
FERMT2	2
FGD4	1
FGFR1OP	2
FHDC1	2
FHL2	5
FKBP5	3
FLJ20021	4
FMO5	1
FNBP1L	2
FOXRED2	4
FPGS	4
FRK	2
FRYL	2
FTSJ3	2
FUCA2	4
FUNDC1	4
FUT4	5
FXYD3	2
FZD1	2
FZD5	3
G3BP1	5
G3BP2	2
GAB2	5
GADD45B	2
GADD45G	3
GALE	2
GALK2	3
GALM	4
GBA2	2
GBF1	2
GBP1	1
GBP3	1
GCNT1	4
GCNT2	2
GDI2	4
GEMIN6	4
GFM1	2
GHR	2
GINS2	4
GINS3	4
GJA1	4
GLB1L2	2
GLIPR2	4
GLRX2	2
GLRX3	4
GLYATL1	2
GLYATL2	2
GMPPA	3
GMPPB	3
GNA12	1
GNAI3	4
GNB4	4
GNLY	4
GNMT	2
GOLGA2	1
GOLGA4	2
GOLM1	4
GOLPH3	2
GPD2	4
GPI	4
GPM6B	2
GPR37	4
GPT2	4
GREB1	3
GRHL1	1
GRPEL2	4
GSR	2
GTF2A1	4
GTPBP3	4
GUCY1A3	2
HAPLN3	4
HAUS6	4
HDGFRP3	4
HEBP2	2
HEG1	4
HELLS	4
HERC3	2
HERC4	2
HERC5	4
HERPUD1	3
HES6	2
HEXB	4
HGD	2
HIATL1	4
HIF1AN	4
HIST1H2BN	4
HIST1H3J	4
HIST1H4D	4
HIST1H4H	1
HIST2H2AB	4
HIVEP1	2
HK1	2
HK2	2
HLA-DQB2	5
HLX	4
HM13	3
HMGB3	2
HMGCR	3
HMGCS1	3
HN1	4
HNRNPAB	4
HNRNPD	4
HOMER2	3
HOOK3	2
HOPX	2
HOXA11	5
HPGD	3
HS3ST1	3
HSD17B10	4
HSD17B4	2
HSD17B7	4
HSD17B7P2	4
HSD3B7	4
HSPA2	5
HTRA1	4
IDH1	2
IDI1	3
IFNAR1	2
IFNGR1	4
IFRD2	5
IFT57	4
IGF1	4
IGF1R	2
IL10RB	1
ILF3	4
ILF3-AS1	4
IMPAD1	2
IMPDH1	2
INIP	4
INPP4B	2
INSIG1	2
INTS10	3
IQCB1	2
IQGAP2	2
IQGAP3	2
ISG20	2
ISOC2	4
ITGA10	5
ITGAV	1
ITGB1	2
JAG1	2
JPH1	4
KBTBD8	4
KCMF1	2
KCNMA1	2
KCNN2	2
KCNQ5	4
KCTD3	3
KCTD6	4
KCTD9	2
KDELR2	3
KIAA0232	2
KIAA0586	2
KIAA1324L	2
KIF20A	2
KIFAP3	2
KLF15	2
KLF4	3
KLHL20	2
KLHL8	4
KLK2	3
KLK3	2
KLK4	3
KPNA1	2
KRT19	4
KRT5	5
KRT8	2
L3MBTL3	2
LAMA1	1
LAMC1	2
LAMP3	4
LANCL2	2
LCP1	2
LDLR	3
LDLRAD3	2
LGI2	4
LIFR	3
LIMCH1	2
LIN7A	1
LIN7B	2
LINC00668	4
LINC00959	4
LINC01003	4
LMAN1	1
LMNB1	4
LMO7	1
LOC645513	4
LOC81691	3
LONRF1	2
LPAR3	2
LPHN1	4
LPIN1	2
LPL	4
LRCH1	3
LRIG1	1
LRP12	4
LRRC40	4
LRRC59	3
LRRC8A	2
LRRC8B	4
LRRCC1	4
LRRFIP2	2
LSS	2
LYPLAL1	2
MAF	3
MAFB	4
MAGOHB	4
MAGT1	4
MAK	3
MALT1	3
MAOA	2
MAP2	2
MAP2K4	1
MAP3K6	2
MAP3K7	2
MAP7D1	2
MAPK6	2
MAPKAPK5-AS1	4
MAPRE1	2
MARS2	4
MARVELD2	4
MAT2A	2
MBD2	2
MBNL1	1
MBOAT2	2
MCCC2	3
MCEE	2
MCM2	4
MCM3	4
MCM4	4
MCPH1	2
MCUR1	4
MECR	4
MELK	4
MEMO1	2
MERTK	2
MESP1	2
METTL21A	4
MFF	4
MFN1	2
MGAT2	2
MICAL1	2
MICAL2	2
MID1IP1	4
MKRN2	2
MLH1	2
MLPH	2
MMAA	2
MMAB	4
MMP10	1
MOCOS	4
MOSPD1	5
MPHOSPH10	2
MPHOSPH9	3
MPP5	2
MPP6	4
MPZL1	2
MPZL2	2
MRFAP1	2
MRPL17	4
MRPL33	2
MRPL4	4
MRPL42	4
MRPS18A	2
MRPS23	4
MRPS25	4
MRPS26	2
MRPS28	4
MRPS35	2
MSH6	4
MTHFD1	4
MTHFS	2
MTIF2	4
MTM1	2
MTMR1	4
MTMR2	2
MTMR6	2
MUM1L1	2
MYBL1	4
MYBPC1	2
MYO5C	2
NAAA	2
NAALADL2	4
NAMPT	2
NANS	3
NAT1	3
NCAPD3	2
NCAPG	4
NDC1	4
NDFIP2	2
NDRG1	2
NEBL	2
NEDD4L	2
NELFCD	4
NETO2	4
NFIB	2
NFIC	4
NFKBIA	3
NHP2L1	1
NID1	4
NIF3L1	4
NKX3-1	4
NNMT	1
NNT	2
NOL8	4
NOLC1	4
NOP16	4
NOSTRIN	2
NPR3	4
NR2C1	5
NR2F2	4
NR4A1	3
NRD1	2
NSMAF	2
NT5DC1	2
NT5DC3	4
NUDT16L1	2
NUDT9	2
NUP98	2
NUPL1	3
NXN	2
NXPE3	4
ODC1	2
OFD1	2
OLA1	4
OR7E47P	1
ORC1	4
ORM2	3
OSBPL2	2
OSGIN2	4
OST4	4
OTUD1	4
OTUD6B	2
OTUD7B	1
PACS1	2
PAIP2B	4
PAK1IP1	2
PAPSS1	2
PAQR5	4
PARM1	4
PART1	3
PASK	2
PBX3	5
PC	4
PCGF6	4
PCMTD2	4
PCYOX1L	4
PDE12	2
PDE9A	2
PDIA4	4
PDIA5	2
PDK3	4
PDK4	4
PDS5B	2
PDSS1	4
PDZRN3	2
PEA15	2
PER1	4
PEX10	2
PEX3	4
PFKFB2	2
PGC	2
PGGT1B	4
PGM2	2
PGM3	2
PHACTR2	2
PHACTR4	2
PHB	2
PHF19	4
PHF6	2
PHF8	3
PHLDB2	3
PIAS1	2
PICALM	2
PIGH	2
PIGK	2
PIGM	4
PIH1D1	4
PIK3AP1	2
PINX1	4
PITPNA	2
PKNOX1	5
PLA1A	4
PLEK2	4
PLEKHA6	2
PLEKHB2	2
PLEKHG1	4
PMEPA1	4
PMVK	4
PNP	4
PNPO	4
PNPT1	4
POLA1	4
POLR1B	4
POLR3A	2
POLR3E	3
POP1	4
POT1	4
POU6F1	4
PPAP2A	3
PPAPDC2	2
PPARGC1B	4
PPAT	4
PPFIA3	2
PPFIBP1	2
PPFIBP2	2
PPIA	4
PPIF	4
PPM1A	2
PPM1K	3
PPP1CB	2
PPTC7	4
PRDM4	2
PRDX6	2
PREX2	4
PRIM2	4
PRKAR2A	2
PRKAR2B	4
PRKCA	2
PRKCH	2
PRMT2	2
PSMC2	4
PSMD8	2
PSPH	4
PTCH1	4
PTGER4	1
PTK2B	4
PTP4A1	4
PTPN1	2
PTPN21	2
PTPN9	3
PTPRG	2
PTPRM	2
PTPRZ1	4
PUS7	4
PUS7L	4
PYCR2	4
PYGB	2
RAB11FIP5	2
RAB14	4
RAB1A	2
RAB27A	2
RAB3B	2
RAB3IP	1
RAB4A	2
RAD51	4
RAD54B	2
RALBP1	2
RALGPS2	2
RALY	2
RAPGEF5	3
RARB	4
RARS2	2
RASA2	5
RASSF1	1
RASSF3	2
RBBP8	4
RBM25	2
RBPMS	5
RC3H2	1
RCBTB1	2
RCC1	4
RDH10	3
REP15	2
RER1	2
RFC3	4
RFESD	5
RFT1	4
RGMB	2
RGS2	4
RGS4	4
RGS5	5
RHBDD1	4
RHBDF2	4
RHOB	2
RHOBTB3	2
RHOF	4
RHOU	3
RIC8B	2
RIOK1	2
RNF135	5
RNF14	2
RNF148	2
RNF181	2
RNGTT	4
ROR1	2
RPA3	4
RPIA	4
RPL29	4
RPL5	3
RPN1	2
RPP40	4
RPSAP58	4
RRBP1	4
RRP15	4
RSU1	4
RTN4IP1	4
S100A11	2
SARM1	4
SASH1	2
SAT1	3
SCAP	2
SCFD2	4
SCMH1	2
SCML1	4
SCOC	2
SDF2L1	3
SDK1	1
SEC14L2	3
SEC22C	2
SEC24A	3
SEC24B	2
SEC24D	2
SEC61A1	2
SEH1L	4
SEL1L	2
SELT	2
SEPP1	2
SERP1	2
SERTAD3	2
SETBP1	2
SETD3	2
SETD8	2
SFR1	4
SH3BP4	1
SH3GLB1	5
SH3RF2	5
SHMT2	4
SHROOM3	2
SKA1	4
SLAIN2	1
SLC15A2	2
SLC16A6	3
SLC17A5	4
SLC1A1	4
SLC1A3	4
SLC1A5	4
SLC20A1	2
SLC22A5	1
SLC23A2	4
SLC25A20	2
SLC25A25	2
SLC25A30	4
SLC25A33	2
SLC25A37	4
SLC26A3	1
SLC29A1	4
SLC29A2	4
SLC2A1	2
SLC2A3	3
SLC2A9	5
SLC30A7	3
SLC35B4	4
SLC35F2	2
SLC36A1	2
SLC39A10	2
SLC39A14	4
SLC39A3	1
SLC39A6	2
SLC39A7	3
SLC3A2	4
SLC41A1	2
SLC44A4	5
SLC44A5	4
SLC45A3	2
SLC47A1	4
SLC4A4	4
SLC4A7	2
SLC5A3	4
SLC7A5	4
SLC9A3R1	2
SLCO2A1	4
SLFN11	4
SMAGP	4
SMAP1	2
SMEK1	5
SMPD2	2
SMS	2
SNAI2	3
SNAPC2	3
SND1	2
SNHG8	4
SNTB2	2
SNX25	2
SOCS2	2
SOD2	4
SORD	2
SOX9	2
SPATA13	4
SPCS2	2
SPCS3	3
SPDEF	3
SPECC1L	2
SPOCK1	2
SPRED1	2
SPTB	2
SQLE	3
SREBF2	4
SRPRB	3
SSR1	4
SSR3	1
SSX2IP	2
ST3GAL4	3
ST6GALNAC1	3
ST8SIA6	4
STAG1	2
STARD3NL	2
STC2	4
STEAP3	4
STEAP4	2
STIL	2
STK17B	3
STK39	2
STOML1	2
STRN3	2
STYK1	2
SUPT16H	5
SV2A	4
SYBU	4
TACC2	2
TAF1A	4
TAF4B	4
TARP	2
TASP1	2
TAX1BP3	2
TBC1D1	2
TBC1D15	2
TBC1D16	5
TBC1D32	4
TBC1D4	2
TBC1D8	2
TBK1	2
TBRG1	2
TCEB1	2
TCF21	5
TERF2IP	4
TEX2	2
TFB1M	4
TGFBR3	2
TGM2	2
THAP5	4
THBS1	2
THOC5	2
THRAP3	2
THUMPD1	2
THYN1	2
TIMM21	4
TIMM44	4
TIPARP	3
TM2D2	2
TM4SF1	2
TM4SF18	1
TMC6	2
TMCC1-AS1	4
TMCC3	2
TMED5	3
TMEFF2	2
TMEM109	2
TMEM14A	4
TMEM14C	2
TMEM161A	4
TMEM180	4
TMEM181	4
TMEM209	4
TMEM241	4
TMEM243	4
TMEM39A	3
TMEM41B	4
TMEM5	4
TMEM50B	4
TMEM68	5
TMEM70	2
TMEM79	3
TMEM87B	2
TMPRSS2	3
TMTC2	2
TMX4	4
TNFAIP3	2
TNFRSF10A	2
TNFRSF10B	2
TNFSF4	4
TNPO1	4
TNS3	4
TOE1	4
TOM1L2	2
TONSL	4
TOR1AIP1	2
TPD52	2
TPM1	2
TRAF5	4
TRAFD1	2
TRAM1	2
TREX1	4
TRIM33	2
TRIM36	3
TRIM47	4
TRIM52	3
TRIP13	4
TRPM8	3
TSC2	2
TSC22D1	2
TSEN15	4
TSKU	3
TSPYL2	2
TSPYL4	2
TTC12	1
TTC26	2
TTC33	4
TTLL12	4
TUB	4
TUBA3D	2
TWSG1	2
TXNDC16	2
TXNRD1	4
TYMS	4
UAP1	2
UBE2E2	2
UBE2G1	2
UBE2H	2
UBE2J1	1
UBE2N	2
UBXN2B	4
UCHL5	4
UGT8	4
UQCC2	4
USP18	2
USP28	4
USP33	3
USP43	4
USP5	2
UTP15	2
UTP23	4
VAPA	2
VCL	2
VDR	4
VEGFA	3
VIPR1	4
VLDLR	3
VNN2	5
VPS26B	1
WDFY2	1
WDFY4	5
WDR41	2
WDR55	2
WDR76	4
WDYHV1	4
WFS1	1
WIBG	2
WIPI1	2
WSB2	4
WWC1	2
WWTR1	1
XKR6	4
XPNPEP1	2
XPR1	4
YAE1D1	4
YDJC	4
YIPF1	3
YOD1	2
YTHDC2	4
YTHDF3	2
YWHAQ	2
ZBTB1	3
ZBTB10	4
ZBTB16	3
ZBTB24	2
ZC3H14	2
ZC3HAV1	2
ZCCHC6	3
ZDHHC9	2
ZFP36L1	4
ZFP36L2	4
ZFP69B	4
ZFYVE26	5
ZMIZ1	4
ZNF165	4
ZNF257	4
ZNF268	4
ZNF280C	4
ZNF350	3
ZNF385B	2
ZNF432	1
ZNF485	4
ZNF501	4
ZNF527	4
ZNF529	4
ZNF551	4
ZNF589	2
ZNF592	4
ZNF613	2
ZNF652	3
ZNF667	4
ZNF678	4
ZNF706	2
ZNF778	4
ZNF789	4
ZNF829	4
ZNF883	4
ZNRF2	5
ZRANB2	2
ZWINT	2
ZZEF1	2

## Sheet: Endo vs Epi
endo vs epi
Predominantley expressed in endothelial cells	Predominantley expressed in epithelial cells	similarly expressed between two cell types
ADAM32	AADAT	ABCC1
ADAMTS1	ABAT	ABCD3
ADAMTS8	ABCA12	ABCF3
ADRA2A	ABCC4	ABHD3
AGPAT5	ABHD2	ACIN1
AKAP12	ACACA	ACN9
ALDH1L2	ACAD8	ACOT2
ALG10	ACADL	ADPGK
ALG6	ACOX1	AGR2
ANGPT2	ACSL3	AHNAK
ANK1	ACTA2	AKIRIN1
ANKRD32	ADARB1	ALDH1B1
ANXA5	ADAT2	ANKFY1
APLN	ADM2	ANKRD37
ARL4A	AFF3	AP1B1
ARL5B	AKAP1	AP1G1
ARSG	ALDH1A3	AP3S2
ATAD2	ALDH3A2	APIP
ATF7IP2	ALG14	APPBP2
ATP8B2	AMACR	ARF1
AVPR1A	AMIGO3	ARF4
AZGP1	AMMECR1	ARFGAP3
B2M	ANKH	ARFIP1
BCAT1	AR	ARHGAP1
BOP1	ARFIP2	ARHGAP5
CALU	ARID5B	ARIH1
CARD8	ARL1	ASAP1
CCDC109B	ARRDC1	ASRGL1
CCDC141	ASCC3	ATE1
CCL8	ASNS	ATP11B
CCNYL1	ATAD2B	ATP6V0A2
CD74	ATP1A1	ATP6V0D1
CDC42BPA	ATP5G1	ATP6V0E1
CDK2AP1	ATP5H	ATP6V1C1
CFLAR	ATP7B	ATP6V1D
CLEC11A	B3GALNT2	ATR
CLIP2	BAALC	BCAP29
CNN3	BBS4	BRE
COL12A1	BBX	C17orf62
COPS8	BMPR1A	C17orf80
CREM	BMPR1B	C18orf25
CRIM1	BORA	C18orf8
CSGALNACT2	C14orf1	C1orf112
CSMD1	C15orf41	C20orf24
CSRNP1	C19orf10	C3orf58
CTSL	C1orf21	C5orf34
CXCR4	C9orf152	C9orf114
DBI	C9orf91	C9orf72
DCN	CA13	CADPS2
DERL3	CA3	CAMK1
DGKG	CAB39L	CAMKK2
DGKZ	CANT1	CANX
DLC1	CAP2	CAPZB
DNAJC10	CBLL1	CASP6
DNMT1	CD44	CBR3
DOCK8	CD47	CCBL2
DPYSL3	CDC14B	CCDC138
E2F1	CDCP1	CCDC15
EHD4	CDK6	CCDC53
ELK4	CENPN	CCDC58
EML1	CEP70	CCDC77
EPB41L4A	CHKA	CCDC90B
ERI1	CHRNA2	CDC23
ESYT2	CKB	CDC25A
EXOC6	CLDN12	CDC45
EXTL2	CLDN8	CDCA8
F8	CLGN	CDYL2
FADS1	CNDP2	CEP57L1
FAM49A	CNTNAP2	CETN3
FBXO31	COG5	CHAC2
FERMT2	COLCA1	CHAF1B
FUCA2	CREB3L4	CHD1L
GAB2	CRISPLD1	CHD7
GADD45B	CRLS1	CHEK1
GBP1	CROT	CHMP4A
GFM1	CRYM	CHRNA5
GJA1	CTH	CIRH1A
GNA12	CYB5A	CLEC16A
GNB4	CYP2U1	CLPTM1L
GNLY	DCAKD	CMAS
GPM6B	DCXR	CNN2
HAPLN3	DERL2	CNTRL
HDGFRP3	DHCR24	COG3
HEG1	DHCR7	COL4A3BP
HEXB	DHRS2	COPS3
HGD	DNAH7	COQ10B
HIST1H2BN	DNAJC3	CPEB3
HIST1H3J	DOCK7	CRADD
HIST1H4H	DSG2	CREB1
HLX	DSN1	CREB3L2
HOPX	DYNLL2	CRELD2
HSPA2	E2F5	CRISPLD2
HTRA1	EAF2	CRNKL1
IDH1	EBP	CRY1
IGF1	EFNA5	CSK
IMPDH1	ELMOD2	CSNK1A1
INSIG1	ELOVL5	CSRP2
ISG20	ELOVL7	CSTF2T
ITGA10	EPHX2	CTDSPL2
ITGB1	ERRFI1	CTSO
KBTBD8	EZR	CUL5
KCNMA1	F5	DAGLA
KIAA1324L	FAM135A	DAGLB
KIF20A	FAM136A	DDX18
LAMC1	FAM86JP	DDX55
LDLRAD3	FASN	DEGS1
LGI2	FBXL8	DGKA
LIFR	FDFT1	DHODH
LIN7A	FECH	DHX35
LMNB1	FEN1	DIAPH1
LONRF1	FGD4	DIDO1
LPL	FHDC1	DIMT1
LRCH1	FHL2	DLG2
MAP3K6	FMO5	DNAJB9
MAPKAPK5-AS1	FOXRED2	DNAJC1
MBNL1	FRK	DNAL1
MICAL1	FXYD3	DNM1L
MPZL1	FZD1	DNM2
MRPL17	FZD5	DPM3
MRPL33	GHR	DRG2
MTMR2	GINS2	DTNA
MTMR6	GLB1L2	DUSP10
MYBL1	GLRX2	DUSP4
MYBPC1	GLYATL1	EDC3
NCAPG	GLYATL2	EDEM1
NETO2	GMPPA	EDEM3
NFKBIA	GMPPB	EEF2K
NID1	GNMT	EFNA1
NNMT	GOLGA4	EIF2S1
NOSTRIN	GOLM1	EIF3I
NPR3	GPR37	ELF1
NR2F2	GPT2	ELL2
NXPE3	GREB1	ELMO2
OTUD1	GRHL1	ELOVL6
PEA15	GRPEL2	ENDOD1
PFKFB2	GSR	ENDOG
PHACTR2	HEBP2	EPN2
PHF19	HELLS	EPS15
PHLDB2	HK2	EPS15L1
PICALM	HMGCS1	ERGIC2
PIK3AP1	HOMER2	ERMARD
PLA1A	HOXA11	ERN1
PLEKHG1	HPGD	ETF1
PMEPA1	HSD17B4	EXOSC2
PNP	IFT57	EXOSC3
PPM1K	IGF1R	EYA3
PRKAR2B	INPP4B	F3
PRKCH	IQGAP2	FADS2
PTGER4	JPH1	FAM105A
PTK2B	KCNN2	FAM107B
PTPN9	KCNQ5	FAM111B
RAB11FIP5	KLF15	FAM122A
RAB27A	KLK2	FAM129A
RAB3B	KLK3	FAM3C
RAB4A	KLK4	FAM46C
RAPGEF5	KRT19	FAM58A
RASSF1	KRT5	FAM73A
RASSF3	KRT8	FAM84B
RBPMS	L3MBTL3	FAM91A1
REP15	LAMA1	FAM98B
RGS2	LAMP3	FAR1
RGS5	LANCL2	FARSB
RHBDF2	LINC00668	FASTKD2
RHOB	LINC00959	FBXO28
RHOF	LMAN1	FBXO38
ROR1	LMO7	FBXO8
RSU1	LOC81691	FBXW2
SASH1	LPAR3	FGFR1OP
SEC24D	LPHN1	FKBP5
SFR1	LRIG1	FLJ20021
SKA1	LRRC8B	FNBP1L
SLC16A6	LRRFIP2	FPGS
SLC1A1	LSS	FRYL
SLC20A1	MAF	FTSJ3
SLC23A2	MAGOHB	FUNDC1
SLC25A25	MAK	FUT4
SLC29A1	MAOA	G3BP1
SLC2A3	MARS2	G3BP2
SLC35B4	MARVELD2	GADD45G
SLC39A14	MBOAT2	GALE
SLC41A1	MCCC2	GALK2
SLC47A1	MCEE	GALM
SLC4A7	MERTK	GBA2
SLCO2A1	MESP1	GBF1
SLFN11	MLPH	GBP3
SNAI2	MMAB	GCNT1
SOCS2	MMP10	GCNT2
SPOCK1	MOCOS	GDI2
SPRED1	MPP6	GEMIN6
SPTB	MPZL2	GINS3
SSR3	MRPS23	GLIPR2
ST3GAL4	MTHFD1	GLRX3
ST8SIA6	MTHFS	GNAI3
STARD3NL	MTMR1	GOLGA2
STC2	MUM1L1	GOLPH3
SV2A	NAAA	GPD2
TBC1D1	NAALADL2	GPI
TCEB1	NANS	GTF2A1
TCF21	NAT1	GTPBP3
TGFBR3	NCAPD3	GUCY1A3
THBS1	NDFIP2	HAUS6
TM4SF1	NDRG1	HERC3
TM4SF18	NEBL	HERC4
TMCC3	NKX3-1	HERC5
TMEM109	NT5DC1	HERPUD1
TMEM180	NT5DC3	HES6
TMEM70	NUDT16L1	HIATL1
TMPRSS2	NUDT9	HIF1AN
TNFAIP3	ORM2	HIST1H4D
TNFRSF10A	OSBPL2	HIST2H2AB
TNFRSF10B	OST4	HIVEP1
TNS3	PAIP2B	HK1
TRAF5	PAK1IP1	HLA-DQB2
TRIM47	PAPSS1	HM13
TRIP13	PARM1	HMGB3
TSC22D1	PART1	HMGCR
TSKU	PASK	HN1
TXNRD1	PBX3	HNRNPAB
UBE2E2	PC	HNRNPD
UBE2J1	PDE9A	HOOK3
WDFY4	PDIA4	HS3ST1
WFS1	PDK3	HSD17B10
WIPI1	PDZRN3	HSD17B7
WWTR1	PER1	HSD17B7P2
ZFP69B	PGC	HSD3B7
ZMIZ1	PGM3	IDI1
	PIGH	IFNAR1
	PIGM	IFNGR1
	PLEK2	IFRD2
	PLEKHA6	IL10RB
	POLA1	ILF3
	POP1	ILF3-AS1
	PPAPDC2	IMPAD1
	PPARGC1B	INIP
	PPFIBP2	INTS10
	PPM1A	IQCB1
	PRIM2	IQGAP3
	PSMC2	ISOC2
	PSMD8	ITGAV
	PTPN21	JAG1
	PTPRG	KCMF1
	PTPRM	KCTD3
	PYGB	KCTD6
	RAB14	KCTD9
	RAB1A	KDELR2
	RAB3IP	KIAA0232
	RALGPS2	KIAA0586
	RARS2	KIFAP3
	RDH10	KLF4
	RGMB	KLHL20
	RHOBTB3	KLHL8
	RHOU	KPNA1
	S100A11	LCP1
	SCMH1	LDLR
	SDF2L1	LIMCH1
	SDK1	LIN7B
	SEC14L2	LINC01003
	SEC22C	LOC645513
	SEC24A	LPIN1
	SEC24B	LRP12
	SERP1	LRRC40
	SERTAD3	LRRC59
	SETBP1	LRRC8A
	SH3BP4	LRRCC1
	SH3GLB1	LYPLAL1
	SH3RF2	MAFB
	SHROOM3	MAGT1
	SLC15A2	MALT1
	SLC17A5	MAP2
	SLC22A5	MAP2K4
	SLC25A33	MAP3K7
	SLC25A37	MAP7D1
	SLC26A3	MAPK6
	SLC29A2	MAPRE1
	SLC2A1	MAT2A
	SLC2A9	MBD2
	SLC35F2	MCM2
	SLC36A1	MCM3
	SLC39A6	MCM4
	SLC39A7	MCPH1
	SLC44A4	MCUR1
	SLC44A5	MECR
	SLC45A3	MELK
	SLC4A4	MEMO1
	SLC9A3R1	METTL21A
	SMPD2	MFF
	SMS	MFN1
	SND1	MGAT2
	SORD	MICAL2
	SOX9	MID1IP1
	SPCS2	MKRN2
	SPDEF	MLH1
	SSX2IP	MMAA
	STEAP3	MOSPD1
	STEAP4	MPHOSPH10
	STK39	MPHOSPH9
	STYK1	MPP5
	SUPT16H	MRFAP1
	TACC2	MRPL4
	TARP	MRPL42
	TBC1D32	MRPS18A
	TBC1D8	MRPS25
	TIPARP	MRPS26
	TMCC1-AS1	MRPS28
	TMEFF2	MRPS35
	TMEM41B	MSH6
	TMEM79	MTIF2
	TMEM87B	MTM1
	TMTC2	MYO5C
	TOE1	NAMPT
	TOM1L2	NDC1
	TPD52	NEDD4L
	TRAFD1	NELFCD
	TRIM36	NFIB
	TRPM8	NFIC
	TTC12	NHP2L1
	TTLL12	NIF3L1
	TUB	NNT
	TUBA3D	NOL8
	TXNDC16	NOLC1
	TYMS	NOP16
	UAP1	NR2C1
	UBXN2B	NR4A1
	UGT8	NRD1
	UQCC2	NSMAF
	USP43	NUP98
	UTP15	NUPL1
	UTP23	NXN
	VDR	ODC1
	VEGFA	OFD1
	VIPR1	OLA1
	VNN2	OR7E47P
	VPS26B	ORC1
	WWC1	OSGIN2
	YOD1	OTUD6B
	ZBTB16	OTUD7B
	ZC3HAV1	PACS1
	ZCCHC6	PAQR5
	ZFP36L1	PCGF6
	ZNF165	PCMTD2
	ZNF350	PCYOX1L
	ZNF385B	PDE12
	ZNF485	PDIA5
	ZNF589	PDK4
	ZNF613	PDS5B
		PDSS1
		PEX10
		PEX3
		PGGT1B
		PGM2
		PHACTR4
		PHB
		PHF6
		PHF8
		PIAS1
		PIGK
		PIH1D1
		PINX1
		PITPNA
		PKNOX1
		PLEKHB2
		PMVK
		PNPO
		PNPT1
		POLR1B
		POLR3A
		POLR3E
		POT1
		POU6F1
		PPAP2A
		PPAT
		PPFIA3
		PPFIBP1
		PPIA
		PPIF
		PPP1CB
		PPTC7
		PRDM4
		PRDX6
		PREX2
		PRKAR2A
		PRKCA
		PRMT2
		PSPH
		PTCH1
		PTP4A1
		PTPN1
		PTPRZ1
		PUS7
		PUS7L
		PYCR2
		RAD51
		RAD54B
		RALBP1
		RALY
		RARB
		RASA2
		RBBP8
		RBM25
		RC3H2
		RCBTB1
		RCC1
		RER1
		RFC3
		RFESD
		RFT1
		RGS4
		RHBDD1
		RIC8B
		RIOK1
		RNF135
		RNF14
		RNF148
		RNF181
		RNGTT
		RPA3
		RPIA
		RPL29
		RPL5
		RPN1
		RPP40
		RPSAP58
		RRBP1
		RRP15
		RTN4IP1
		SARM1
		SAT1
		SCAP
		SCFD2
		SCML1
		SCOC
		SEC61A1
		SEH1L
		SEL1L
		SELT
		SEPP1
		SETD3
		SETD8
		SHMT2
		SLAIN2
		SLC1A3
		SLC1A5
		SLC25A20
		SLC25A30
		SLC30A7
		SLC39A10
		SLC39A3
		SLC3A2
		SLC5A3
		SLC7A5
		SMAGP
		SMAP1
		SMEK1
		SNAPC2
		SNHG8
		SNTB2
		SNX25
		SOD2
		SPATA13
		SPCS3
		SPECC1L
		SQLE
		SREBF2
		SRPRB
		SSR1
		ST6GALNAC1
		STAG1
		STIL
		STK17B
		STOML1
		STRN3
		SYBU
		TAF1A
		TAF4B
		TASP1
		TAX1BP3
		TBC1D15
		TBC1D16
		TBC1D4
		TBK1
		TBRG1
		TERF2IP
		TEX2
		TFB1M
		TGM2
		THAP5
		THOC5
		THRAP3
		THUMPD1
		THYN1
		TIMM21
		TIMM44
		TM2D2
		TMC6
		TMED5
		TMEM14A
		TMEM14C
		TMEM161A
		TMEM181
		TMEM209
		TMEM241
		TMEM243
		TMEM39A
		TMEM5
		TMEM50B
		TMEM68
		TMX4
		TNFSF4
		TNPO1
		TONSL
		TOR1AIP1
		TPM1
		TRAM1
		TREX1
		TRIM33
		TRIM52
		TSC2
		TSEN15
		TSPYL2
		TSPYL4
		TTC26
		TTC33
		TWSG1
		UBE2G1
		UBE2H
		UBE2N
		UCHL5
		USP18
		USP28
		USP33
		USP5
		VAPA
		VCL
		VLDLR
		WDFY2
		WDR41
		WDR55
		WDR76
		WDYHV1
		WIBG
		WSB2
		XKR6
		XPNPEP1
		XPR1
		YAE1D1
		YDJC
		YIPF1
		YTHDC2
		YTHDF3
		YWHAQ
		ZBTB1
		ZBTB10
		ZBTB24
		ZC3H14
		ZDHHC9
		ZFP36L2
		ZFYVE26
		ZNF257
		ZNF268
		ZNF280C
		ZNF432
		ZNF501
		ZNF527
		ZNF529
		ZNF551
		ZNF592
		ZNF652
		ZNF667
		ZNF678
		ZNF706
		ZNF778
		ZNF789
		ZNF829
		ZNF883
		ZNRF2
		ZRANB2
		ZWINT
		ZZEF1

## Sheet: Stroma vs Epi
stroma vs epi
Predominantley expressed in stromal cells	Predominantley expressed in epithelial cells	similarly expressed between two cell types
ACTA2	ABCA12	AADAT
ADAMTS1	ABCC4	ABAT
ADAMTS8	ABCD3	ABCC1
ADRA2A	ABHD2	ABCF3
AFF3	ACACA	ABHD3
AGPAT5	ACSL3	ACAD8
AGR2	ALDH3A2	ACADL
AKAP12	ARFIP2	ACIN1
ALDH1B1	ARHGAP5	ACN9
ALDH1L2	ARL1	ACOT2
ANGPT2	ARRDC1	ACOX1
ANK1	ASCC3	ADAM32
ANXA5	ASRGL1	ADARB1
ARSG	ATP1A1	ADAT2
ATF7IP2	ATP7B	ADM2
ATP8B2	BAALC	ADPGK
AVPR1A	BMPR1B	AHNAK
AZGP1	C14orf1	AKAP1
BCAT1	C19orf10	AKIRIN1
CA3	C9orf152	ALDH1A3
CALU	C9orf72	ALG10
CAMK1	CAB39L	ALG14
CARD8	CADPS2	ALG6
CCDC109B	CAMKK2	AMACR
CCDC141	CANT1	AMIGO3
CCL8	CD47	AMMECR1
CD74	CDCP1	ANKFY1
CEP57L1	CENPN	ANKH
CLEC11A	CHD7	ANKRD32
CLIP2	CHKA	ANKRD37
COL12A1	CLDN12	AP1B1
CREM	CLDN8	AP1G1
CRISPLD2	CLGN	AP3S2
CSGALNACT2	CMAS	APIP
CSK	COLCA1	APLN
CSMD1	CREB3L4	APPBP2
CTSL	CRISPLD1	AR
CXCR4	CROT	ARF1
DBI	CRYM	ARF4
DCN	CYP2U1	ARFGAP3
DGKG	DCXR	ARFIP1
DLC1	DERL2	ARHGAP1
DLG2	DHCR24	ARID5B
DNMT1	DHCR7	ARIH1
DOCK8	DHRS2	ARL4A
DTNA	DIMT1	ARL5B
E2F1	DNAH7	ASAP1
ELOVL6	DNAJC3	ASNS
EML1	DSG2	ATAD2
EXTL2	EBP	ATAD2B
F8	EFNA1	ATE1
FADS1	EFNA5	ATP11B
FADS2	EHD4	ATP5G1
FAM105A	ELOVL7	ATP5H
FERMT2	ENDOD1	ATP6V0A2
FUT4	EXOC6	ATP6V0D1
GAB2	EZR	ATP6V0E1
GADD45B	F5	ATP6V1C1
GCNT1	FAM136A	ATP6V1D
GLIPR2	FAM3C	ATR
GNA12	FAM84B	B2M
GNB4	FASTKD2	B3GALNT2
GNLY	FBXO28	BBS4
GPM6B	FHL2	BBX
GUCY1A3	FMO5	BCAP29
HAPLN3	FNBP1L	BMPR1A
HEG1	FXYD3	BOP1
HGD	FZD5	BORA
HIST1H4H	GALE	BRE
HIST2H2AB	GLB1L2	C15orf41
HLX	GLYATL2	C17orf62
HOPX	GMPPB	C17orf80
HOXA11	GOLM1	C18orf25
HTRA1	GPD2	C18orf8
IDH1	GPR37	C1orf112
IGF1	GPT2	C1orf21
IMPDH1	GRHL1	C20orf24
ISG20	GSR	C3orf58
ITGA10	HEBP2	C5orf34
ITGB1	HMGCS1	C9orf114
KBTBD8	HOMER2	C9orf91
KCNMA1	HS3ST1	CA13
KIAA1324L	HSD17B4	CANX
KIF20A	IFNGR1	CAP2
KIFAP3	IGF1R	CAPZB
LAMC1	IQCB1	CASP6
LCP1	IQGAP2	CBLL1
LDLRAD3	JPH1	CBR3
LGI2	KDELR2	CCBL2
LIN7A	KRT19	CCDC138
LMNB1	KRT5	CCDC15
LPIN1	KRT8	CCDC53
LPL	LDLR	CCDC58
MAP2	LIMCH1	CCDC77
MICAL1	LMO7	CCDC90B
MTMR2	LPAR3	CCNYL1
MYBL1	LRIG1	CD44
MYBPC1	LRRC8B	CDC14B
NCAPG	MALT1	CDC23
NID1	MAOA	CDC25A
NOSTRIN	MARVELD2	CDC42BPA
NR2F2	MBOAT2	CDC45
NXPE3	MCCC2	CDCA8
OR7E47P	MLPH	CDK2AP1
PBX3	MMAB	CDK6
PHF19	MMP10	CDYL2
PICALM	MPP5	CEP70
PIK3AP1	MPZL2	CETN3
PLA1A	MRPS18A	CFLAR
PLEKHG1	MYO5C	CHAC2
PMEPA1	NAAA	CHAF1B
PRKCA	NAALADL2	CHD1L
PRKCH	NANS	CHEK1
PTGER4	NDFIP2	CHMP4A
PTPN9	NEBL	CHRNA2
RAB3B	NFIB	CHRNA5
RAPGEF5	NKX3-1	CIRH1A
RASSF1	NT5DC1	CKB
RBBP8	NUDT9	CLEC16A
RGS2	OSBPL2	CLPTM1L
RGS4	PAIP2B	CNDP2
RGS5	PAPSS1	CNN2
RHBDF2	PART1	CNN3
RHOF	PC	CNTNAP2
ROR1	PDIA4	CNTRL
RSU1	PIGH	COG3
SEC24D	PIGM	COG5
SETBP1	PLEKHA6	COL4A3BP
SLC16A6	PNPO	COPS3
SLC29A1	PPAP2A	COPS8
SLC2A3	PPAPDC2	COQ10B
SLC39A14	PTPRG	CPEB3
SLC47A1	PYGB	CRADD
SLC7A5	RAB3IP	CREB1
SLCO2A1	RALGPS2	CREB3L2
SLFN11	SEC61A1	CRELD2
SNAI2	SEL1L	CRIM1
SPOCK1	SERP1	CRLS1
SPTB	SH3BP4	CRNKL1
ST3GAL4	SHROOM3	CRY1
ST6GALNAC1	SLC15A2	CSNK1A1
ST8SIA6	SLC17A5	CSRNP1
STC2	SLC22A5	CSRP2
STIL	SLC2A1	CSTF2T
STK17B	SLC35F2	CTDSPL2
SV2A	SLC39A10	CTH
TBC1D1	SLC39A6	CTSO
TCF21	SLC39A7	CUL5
TGFBR3	SLC44A4	CYB5A
THBS1	SLC45A3	DAGLA
TM4SF18	SLC4A4	DAGLB
TMPRSS2	SMAGP	DCAKD
TNFAIP3	SORD	DDX18
TNFSF4	SOX9	DDX55
TNS3	SPDEF	DEGS1
TONSL	SQLE	DERL3
TRAF5	SRPRB	DGKA
TSKU	STEAP3	DGKZ
UBE2E2	STYK1	DHODH
VCL	TACC2	DHX35
VLDLR	TBC1D8	DIAPH1
WDFY4	TGM2	DIDO1
WIPI1	TM4SF1	DNAJB9
ZFP36L2	TMEM41B	DNAJC1
ZFP69B	TMEM68	DNAJC10
ZNF883	TMEM79	DNAL1
	TMEM87B	DNM1L
	TMTC2	DNM2
	TNFRSF10A	DOCK7
	TNFRSF10B	DPM3
	TPD52	DPYSL3
	TRAM1	DRG2
	TRPM8	DSN1
	TSC22D1	DUSP10
	TTC12	DUSP4
	TXNDC16	DYNLL2
	VEGFA	E2F5
	WWC1	EAF2
	YIPF1	EDC3
	YOD1	EDEM1
		EDEM3
		EEF2K
		EIF2S1
		EIF3I
		ELF1
		ELK4
		ELL2
		ELMO2
		ELMOD2
		ELOVL5
		ENDOG
		EPB41L4A
		EPHX2
		EPN2
		EPS15
		EPS15L1
		ERGIC2
		ERI1
		ERMARD
		ERN1
		ERRFI1
		ESYT2
		ETF1
		EXOSC2
		EXOSC3
		EYA3
		F3
		FAM107B
		FAM111B
		FAM122A
		FAM129A
		FAM135A
		FAM46C
		FAM49A
		FAM58A
		FAM73A
		FAM86JP
		FAM91A1
		FAM98B
		FAR1
		FARSB
		FASN
		FBXL8
		FBXO31
		FBXO38
		FBXO8
		FBXW2
		FDFT1
		FECH
		FEN1
		FGD4
		FGFR1OP
		FHDC1
		FKBP5
		FLJ20021
		FOXRED2
		FPGS
		FRK
		FRYL
		FTSJ3
		FUCA2
		FUNDC1
		FZD1
		G3BP1
		G3BP2
		GADD45G
		GALK2
		GALM
		GBA2
		GBF1
		GBP1
		GBP3
		GCNT2
		GDI2
		GEMIN6
		GFM1
		GHR
		GINS2
		GINS3
		GJA1
		GLRX2
		GLRX3
		GLYATL1
		GMPPA
		GNAI3
		GNMT
		GOLGA2
		GOLGA4
		GOLPH3
		GPI
		GREB1
		GRPEL2
		GTF2A1
		GTPBP3
		HAUS6
		HDGFRP3
		HELLS
		HERC3
		HERC4
		HERC5
		HERPUD1
		HES6
		HEXB
		HIATL1
		HIF1AN
		HIST1H2BN
		HIST1H3J
		HIST1H4D
		HIVEP1
		HK1
		HK2
		HLA-DQB2
		HM13
		HMGB3
		HMGCR
		HN1
		HNRNPAB
		HNRNPD
		HOOK3
		HPGD
		HSD17B10
		HSD17B7
		HSD17B7P2
		HSD3B7
		HSPA2
		IDI1
		IFNAR1
		IFRD2
		IFT57
		IL10RB
		ILF3
		ILF3-AS1
		IMPAD1
		INIP
		INPP4B
		INSIG1
		INTS10
		IQGAP3
		ISOC2
		ITGAV
		JAG1
		KCMF1
		KCNN2
		KCNQ5
		KCTD3
		KCTD6
		KCTD9
		KIAA0232
		KIAA0586
		KLF15
		KLF4
		KLHL20
		KLHL8
		KLK2
		KLK3
		KLK4
		KPNA1
		L3MBTL3
		LAMA1
		LAMP3
		LANCL2
		LIFR
		LIN7B
		LINC00668
		LINC00959
		LINC01003
		LMAN1
		LOC645513
		LOC81691
		LONRF1
		LPHN1
		LRCH1
		LRP12
		LRRC40
		LRRC59
		LRRC8A
		LRRCC1
		LRRFIP2
		LSS
		LYPLAL1
		MAF
		MAFB
		MAGOHB
		MAGT1
		MAK
		MAP2K4
		MAP3K6
		MAP3K7
		MAP7D1
		MAPK6
		MAPKAPK5-AS1
		MAPRE1
		MARS2
		MAT2A
		MBD2
		MBNL1
		MCEE
		MCM2
		MCM3
		MCM4
		MCPH1
		MCUR1
		MECR
		MELK
		MEMO1
		MERTK
		MESP1
		METTL21A
		MFF
		MFN1
		MGAT2
		MICAL2
		MID1IP1
		MKRN2
		MLH1
		MMAA
		MOCOS
		MOSPD1
		MPHOSPH10
		MPHOSPH9
		MPP6
		MPZL1
		MRFAP1
		MRPL17
		MRPL33
		MRPL4
		MRPL42
		MRPS23
		MRPS25
		MRPS26
		MRPS28
		MRPS35
		MSH6
		MTHFD1
		MTHFS
		MTIF2
		MTM1
		MTMR1
		MTMR6
		MUM1L1
		NAMPT
		NAT1
		NCAPD3
		NDC1
		NDRG1
		NEDD4L
		NELFCD
		NETO2
		NFIC
		NFKBIA
		NHP2L1
		NIF3L1
		NNMT
		NNT
		NOL8
		NOLC1
		NOP16
		NPR3
		NR2C1
		NR4A1
		NRD1
		NSMAF
		NT5DC3
		NUDT16L1
		NUP98
		NUPL1
		NXN
		ODC1
		OFD1
		OLA1
		ORC1
		ORM2
		OSGIN2
		OST4
		OTUD1
		OTUD6B
		OTUD7B
		PACS1
		PAK1IP1
		PAQR5
		PARM1
		PASK
		PCGF6
		PCMTD2
		PCYOX1L
		PDE12
		PDE9A
		PDIA5
		PDK3
		PDK4
		PDS5B
		PDSS1
		PDZRN3
		PEA15
		PER1
		PEX10
		PEX3
		PFKFB2
		PGC
		PGGT1B
		PGM2
		PGM3
		PHACTR2
		PHACTR4
		PHB
		PHF6
		PHF8
		PHLDB2
		PIAS1
		PIGK
		PIH1D1
		PINX1
		PITPNA
		PKNOX1
		PLEK2
		PLEKHB2
		PMVK
		PNP
		PNPT1
		POLA1
		POLR1B
		POLR3A
		POLR3E
		POP1
		POT1
		POU6F1
		PPARGC1B
		PPAT
		PPFIA3
		PPFIBP1
		PPFIBP2
		PPIA
		PPIF
		PPM1A
		PPM1K
		PPP1CB
		PPTC7
		PRDM4
		PRDX6
		PREX2
		PRIM2
		PRKAR2A
		PRKAR2B
		PRMT2
		PSMC2
		PSMD8
		PSPH
		PTCH1
		PTK2B
		PTP4A1
		PTPN1
		PTPN21
		PTPRM
		PTPRZ1
		PUS7
		PUS7L
		PYCR2
		RAB11FIP5
		RAB14
		RAB1A
		RAB27A
		RAB4A
		RAD51
		RAD54B
		RALBP1
		RALY
		RARB
		RARS2
		RASA2
		RASSF3
		RBM25
		RBPMS
		RC3H2
		RCBTB1
		RCC1
		RDH10
		REP15
		RER1
		RFC3
		RFESD
		RFT1
		RGMB
		RHBDD1
		RHOB
		RHOBTB3
		RHOU
		RIC8B
		RIOK1
		RNF135
		RNF14
		RNF148
		RNF181
		RNGTT
		RPA3
		RPIA
		RPL29
		RPL5
		RPN1
		RPP40
		RPSAP58
		RRBP1
		RRP15
		RTN4IP1
		S100A11
		SARM1
		SASH1
		SAT1
		SCAP
		SCFD2
		SCMH1
		SCML1
		SCOC
		SDF2L1
		SDK1
		SEC14L2
		SEC22C
		SEC24A
		SEC24B
		SEH1L
		SELT
		SEPP1
		SERTAD3
		SETD3
		SETD8
		SFR1
		SH3GLB1
		SH3RF2
		SHMT2
		SKA1
		SLAIN2
		SLC1A1
		SLC1A3
		SLC1A5
		SLC20A1
		SLC23A2
		SLC25A20
		SLC25A25
		SLC25A30
		SLC25A33
		SLC25A37
		SLC26A3
		SLC29A2
		SLC2A9
		SLC30A7
		SLC35B4
		SLC36A1
		SLC39A3
		SLC3A2
		SLC41A1
		SLC44A5
		SLC4A7
		SLC5A3
		SLC9A3R1
		SMAP1
		SMEK1
		SMPD2
		SMS
		SNAPC2
		SND1
		SNHG8
		SNTB2
		SNX25
		SOCS2
		SOD2
		SPATA13
		SPCS2
		SPCS3
		SPECC1L
		SPRED1
		SREBF2
		SSR1
		SSR3
		SSX2IP
		STAG1
		STARD3NL
		STEAP4
		STK39
		STOML1
		STRN3
		SUPT16H
		SYBU
		TAF1A
		TAF4B
		TARP
		TASP1
		TAX1BP3
		TBC1D15
		TBC1D16
		TBC1D32
		TBC1D4
		TBK1
		TBRG1
		TCEB1
		TERF2IP
		TEX2
		TFB1M
		THAP5
		THOC5
		THRAP3
		THUMPD1
		THYN1
		TIMM21
		TIMM44
		TIPARP
		TM2D2
		TMC6
		TMCC1-AS1
		TMCC3
		TMED5
		TMEFF2
		TMEM109
		TMEM14A
		TMEM14C
		TMEM161A
		TMEM180
		TMEM181
		TMEM209
		TMEM241
		TMEM243
		TMEM39A
		TMEM5
		TMEM50B
		TMEM70
		TMX4
		TNPO1
		TOE1
		TOM1L2
		TOR1AIP1
		TPM1
		TRAFD1
		TREX1
		TRIM33
		TRIM36
		TRIM47
		TRIM52
		TRIP13
		TSC2
		TSEN15
		TSPYL2
		TSPYL4
		TTC26
		TTC33
		TTLL12
		TUB
		TUBA3D
		TWSG1
		TXNRD1
		TYMS
		UAP1
		UBE2G1
		UBE2H
		UBE2J1
		UBE2N
		UBXN2B
		UCHL5
		UGT8
		UQCC2
		USP18
		USP28
		USP33
		USP43
		USP5
		UTP15
		UTP23
		VAPA
		VDR
		VIPR1
		VNN2
		VPS26B
		WDFY2
		WDR41
		WDR55
		WDR76
		WDYHV1
		WFS1
		WIBG
		WSB2
		WWTR1
		XKR6
		XPNPEP1
		XPR1
		YAE1D1
		YDJC
		YTHDC2
		YTHDF3
		YWHAQ
		ZBTB1
		ZBTB10
		ZBTB16
		ZBTB24
		ZC3H14
		ZC3HAV1
		ZCCHC6
		ZDHHC9
		ZFP36L1
		ZFYVE26
		ZMIZ1
		ZNF165
		ZNF257
		ZNF268
		ZNF280C
		ZNF350
		ZNF385B
		ZNF432
		ZNF485
		ZNF501
		ZNF527
		ZNF529
		ZNF551
		ZNF589
		ZNF592
		ZNF613
		ZNF652
		ZNF667
		ZNF678
		ZNF706
		ZNF778
		ZNF789
		ZNF829
		ZNRF2
		ZRANB2
		ZWINT
		ZZEF1

## Sheet: Endo vs Stroma
endo vs stroma
Predominantley expressed in endothelial cells	Predominantley expressed in stromal cells	similarly expressed between two cell types
ADAM32	AADAT	ABCA12
ADAMTS1	ABAT	ABCC1
ANGPT2	ABHD2	ABCC4
AP1B1	ACAD8	ABCD3
APLN	ACADL	ABCF3
ARL4A	ACTA2	ABHD3
ARSG	ADAMTS8	ACACA
ATF7IP2	ADAT2	ACIN1
ATP6V1C1	ADRA2A	ACN9
B2M	AFF3	ACOT2
BCAP29	ALDH1A3	ACOX1
BCAT1	ALDH1L2	ACSL3
BOP1	ANK1	ADARB1
C14orf1	ANKH	ADM2
C9orf72	ARID5B	ADPGK
CADPS2	ATAD2B	AGPAT5
CARD8	AVPR1A	AGR2
CBR3	BAALC	AHNAK
CCNYL1	BMPR1A	AKAP1
CDK2AP1	BMPR1B	AKAP12
CHD7	C9orf152	AKIRIN1
CNN3	C9orf91	ALDH1B1
COL12A1	CA3	ALDH3A2
CRIM1	CAB39L	ALG10
CSMD1	CAMK1	ALG14
CSRNP1	CAP2	ALG6
CYB5A	CBLL1	AMACR
DHCR7	CD44	AMIGO3
DLC1	CDC14B	AMMECR1
DPYSL3	CENPN	ANKFY1
EFNA1	CEP70	ANKRD32
EHD4	CHRNA2	ANKRD37
EML1	CKB	ANXA5
EPB41L4A	CLDN12	AP1G1
EXOC6	CLEC11A	AP3S2
F8	CLGN	APIP
FAM84B	CNTNAP2	APPBP2
FAM91A1	CREB3L4	AR
FBXO31	CRISPLD2	ARF1
FERMT2	DAGLA	ARF4
GALE	DCN	ARFGAP3
GFM1	DCXR	ARFIP1
GJA1	DHCR24	ARFIP2
GNB4	DLG2	ARHGAP1
GTF2A1	DOCK7	ARHGAP5
HAPLN3	DTNA	ARIH1
HDGFRP3	EAF2	ARL1
HEG1	ELOVL6	ARL5B
HEXB	EPHX2	ARRDC1
HLX	ERN1	ASAP1
HMGCS1	F5	ASCC3
HS3ST1	FADS2	ASNS
HSPA2	FAM135A	ASRGL1
HTRA1	FAM136A	ATAD2
IFNGR1	FASN	ATE1
INSIG1	FBXL8	ATP11B
ISG20	FECH	ATP1A1
ITGA10	FGD4	ATP5G1
ITGB1	FKBP5	ATP5H
JAG1	FOXRED2	ATP6V0A2
KCNN2	FRK	ATP6V0D1
KLF4	FZD1	ATP6V0E1
LAMC1	GALM	ATP6V1D
LDLR	GCNT1	ATP7B
LIFR	GHR	ATP8B2
LONRF1	GLB1L2	ATR
LRCH1	GLIPR2	AZGP1
LRRC40	GLRX2	B3GALNT2
MAP3K6	GLYATL1	BBS4
MPZL2	GMPPB	BBX
MRPL17	GNLY	BORA
MYO5C	GNMT	BRE
NETO2	GPM6B	C15orf41
NFIB	GPR37	C17orf62
NFKBIA	GPT2	C17orf80
NOSTRIN	GREB1	C18orf25
NPR3	GRPEL2	C18orf8
NXPE3	GSR	C19orf10
ODC1	GUCY1A3	C1orf112
PAPSS1	HEBP2	C1orf21
PEA15	HERC3	C20orf24
PGM2	HOMER2	C3orf58
PHACTR2	HOXA11	C5orf34
PHLDB2	HSD3B7	C9orf114
PLEKHG1	IGF1	CA13
PNP	INPP4B	CALU
PPFIBP1	IQGAP2	CAMKK2
PRKAR2B	KCNMA1	CANT1
PRKCH	KLF15	CANX
RAB11FIP5	KLK2	CAPZB
RAPGEF5	KLK4	CASP6
RASSF3	L3MBTL3	CCBL2
REP15	LAMA1	CCDC109B
RHBDF2	LCP1	CCDC138
RNF148	LIN7A	CCDC141
RPIA	LINC00668	CCDC15
RRBP1	LMO7	CCDC53
SASH1	LPHN1	CCDC58
SAT1	LPL	CCDC77
SELT	LSS	CCDC90B
SEPP1	MAF	CCL8
SLC16A6	MAP2	CD47
SLC1A1	MARS2	CD74
SLC25A25	MAT2A	CDC23
SLC29A1	MCCC2	CDC25A
SLC2A3	MCEE	CDC42BPA
SLC35F2	MERTK	CDC45
SLC39A14	MESP1	CDCA8
SLC41A1	MICAL2	CDCP1
SLC4A7	MLPH	CDK6
SLCO2A1	MOCOS	CDYL2
SMAGP	MTHFD1	CEP57L1
SOCS2	MTHFS	CETN3
SPCS3	MUM1L1	CFLAR
STARD3NL	MYBL1	CHAC2
STC2	NAAA	CHAF1B
SYBU	NAALADL2	CHD1L
TGFBR3	NCAPD3	CHEK1
TGM2	NKX3-1	CHKA
TM2D2	NR2F2	CHMP4A
TM4SF1	NR4A1	CHRNA5
TM4SF18	NT5DC1	CIRH1A
TMCC3	NT5DC3	CLDN8
TMEM109	OR7E47P	CLEC16A
TMEM181	ORM2	CLIP2
TMEM70	PAK1IP1	CLPTM1L
TNFRSF10A	PARM1	CMAS
TNFRSF10B	PART1	CNDP2
TRAM1	PASK	CNN2
TRIM47	PBX3	CNTRL
TSC22D1	PC	COG3
TXNRD1	PDE9A	COG5
UBE2J1	PDZRN3	COL4A3BP
WFS1	PER1	COLCA1
WWTR1	PGC	COPS3
YIPF1	PGM3	COPS8
	PIK3AP1	COQ10B
	PLEKHA6	CPEB3
	POLA1	CRADD
	POP1	CREB1
	POU6F1	CREB3L2
	PPARGC1B	CRELD2
	PPFIBP2	CREM
	PRIM2	CRISPLD1
	PRKCA	CRLS1
	PSMC2	CRNKL1
	PSMD8	CROT
	PTGER4	CRY1
	PTPN1	CRYM
	PTPN9	CSGALNACT2
	PTPRG	CSK
	RAB3IP	CSNK1A1
	RALGPS2	CSRP2
	RBBP8	CSTF2T
	RDH10	CTDSPL2
	RGS4	CTH
	RGS5	CTSL
	RHOBTB3	CTSO
	SCMH1	CUL5
	SDK1	CXCR4
	SEC14L2	CYP2U1
	SEC24D	DAGLB
	SETBP1	DBI
	SHROOM3	DCAKD
	SLC15A2	DDX18
	SLC29A2	DDX55
	SLC36A1	DEGS1
	SLC39A6	DERL2
	SLC44A4	DERL3
	SLC44A5	DGKA
	SLC45A3	DGKG
	SLC4A4	DGKZ
	SORD	DHODH
	SPDEF	DHRS2
	ST3GAL4	DHX35
	STEAP4	DIAPH1
	STIL	DIDO1
	STK17B	DIMT1
	STK39	DNAH7
	STYK1	DNAJB9
	SUPT16H	DNAJC1
	SV2A	DNAJC10
	TACC2	DNAJC3
	TARP	DNAL1
	TCF21	DNM1L
	TFB1M	DNM2
	TMEFF2	DNMT1
	TMEM79	DOCK8
	TNFSF4	DPM3
	TOE1	DRG2
	TONSL	DSG2
	TPM1	DSN1
	TRIM36	DUSP10
	TRPM8	DUSP4
	TSKU	DYNLL2
	TSPYL2	E2F1
	TUB	E2F5
	TUBA3D	EBP
	TYMS	EDC3
	UAP1	EDEM1
	UBXN2B	EDEM3
	USP43	EEF2K
	VEGFA	EFNA5
	VIPR1	EIF2S1
	VLDLR	EIF3I
	VNN2	ELF1
	WDFY2	ELK4
	WIPI1	ELL2
	WWC1	ELMO2
	ZC3HAV1	ELMOD2
	ZFP36L1	ELOVL5
	ZNF165	ELOVL7
	ZNF350	ENDOD1
	ZNF385B	ENDOG
	ZNF485	EPN2
	ZNF613	EPS15
	ZNF789	EPS15L1
	ZNF883	ERGIC2
		ERI1
		ERMARD
		ERRFI1
		ESYT2
		ETF1
		EXOSC2
		EXOSC3
		EXTL2
		EYA3
		EZR
		F3
		FADS1
		FAM105A
		FAM107B
		FAM111B
		FAM122A
		FAM129A
		FAM3C
		FAM46C
		FAM49A
		FAM58A
		FAM73A
		FAM86JP
		FAM98B
		FAR1
		FARSB
		FASTKD2
		FBXO28
		FBXO38
		FBXO8
		FBXW2
		FDFT1
		FEN1
		FGFR1OP
		FHDC1
		FHL2
		FLJ20021
		FMO5
		FNBP1L
		FPGS
		FRYL
		FTSJ3
		FUCA2
		FUNDC1
		FUT4
		FXYD3
		FZD5
		G3BP1
		G3BP2
		GAB2
		GADD45B
		GADD45G
		GALK2
		GBA2
		GBF1
		GBP1
		GBP3
		GCNT2
		GDI2
		GEMIN6
		GINS2
		GINS3
		GLRX3
		GLYATL2
		GMPPA
		GNA12
		GNAI3
		GOLGA2
		GOLGA4
		GOLM1
		GOLPH3
		GPD2
		GPI
		GRHL1
		GTPBP3
		HAUS6
		HELLS
		HERC4
		HERC5
		HERPUD1
		HES6
		HGD
		HIATL1
		HIF1AN
		HIST1H2BN
		HIST1H3J
		HIST1H4D
		HIST1H4H
		HIST2H2AB
		HIVEP1
		HK1
		HK2
		HLA-DQB2
		HM13
		HMGB3
		HMGCR
		HN1
		HNRNPAB
		HNRNPD
		HOOK3
		HOPX
		HPGD
		HSD17B10
		HSD17B4
		HSD17B7
		HSD17B7P2
		IDH1
		IDI1
		IFNAR1
		IFRD2
		IFT57
		IGF1R
		IL10RB
		ILF3
		ILF3-AS1
		IMPAD1
		IMPDH1
		INIP
		INTS10
		IQCB1
		IQGAP3
		ISOC2
		ITGAV
		JPH1
		KBTBD8
		KCMF1
		KCNQ5
		KCTD3
		KCTD6
		KCTD9
		KDELR2
		KIAA0232
		KIAA0586
		KIAA1324L
		KIF20A
		KIFAP3
		KLHL20
		KLHL8
		KLK3
		KPNA1
		KRT19
		KRT5
		KRT8
		LAMP3
		LANCL2
		LDLRAD3
		LGI2
		LIMCH1
		LIN7B
		LINC00959
		LINC01003
		LMAN1
		LMNB1
		LOC645513
		LOC81691
		LPAR3
		LPIN1
		LRIG1
		LRP12
		LRRC59
		LRRC8A
		LRRC8B
		LRRCC1
		LRRFIP2
		LYPLAL1
		MAFB
		MAGOHB
		MAGT1
		MAK
		MALT1
		MAOA
		MAP2K4
		MAP3K7
		MAP7D1
		MAPK6
		MAPKAPK5-AS1
		MAPRE1
		MARVELD2
		MBD2
		MBNL1
		MBOAT2
		MCM2
		MCM3
		MCM4
		MCPH1
		MCUR1
		MECR
		MELK
		MEMO1
		METTL21A
		MFF
		MFN1
		MGAT2
		MICAL1
		MID1IP1
		MKRN2
		MLH1
		MMAA
		MMAB
		MMP10
		MOSPD1
		MPHOSPH10
		MPHOSPH9
		MPP5
		MPP6
		MPZL1
		MRFAP1
		MRPL33
		MRPL4
		MRPL42
		MRPS18A
		MRPS23
		MRPS25
		MRPS26
		MRPS28
		MRPS35
		MSH6
		MTIF2
		MTM1
		MTMR1
		MTMR2
		MTMR6
		MYBPC1
		NAMPT
		NANS
		NAT1
		NCAPG
		NDC1
		NDFIP2
		NDRG1
		NEBL
		NEDD4L
		NELFCD
		NFIC
		NHP2L1
		NID1
		NIF3L1
		NNMT
		NNT
		NOL8
		NOLC1
		NOP16
		NR2C1
		NRD1
		NSMAF
		NUDT16L1
		NUDT9
		NUP98
		NUPL1
		NXN
		OFD1
		OLA1
		ORC1
		OSBPL2
		OSGIN2
		OST4
		OTUD1
		OTUD6B
		OTUD7B
		PACS1
		PAIP2B
		PAQR5
		PCGF6
		PCMTD2
		PCYOX1L
		PDE12
		PDIA4
		PDIA5
		PDK3
		PDK4
		PDS5B
		PDSS1
		PEX10
		PEX3
		PFKFB2
		PGGT1B
		PHACTR4
		PHB
		PHF19
		PHF6
		PHF8
		PIAS1
		PICALM
		PIGH
		PIGK
		PIGM
		PIH1D1
		PINX1
		PITPNA
		PKNOX1
		PLA1A
		PLEK2
		PLEKHB2
		PMEPA1
		PMVK
		PNPO
		PNPT1
		POLR1B
		POLR3A
		POLR3E
		POT1
		PPAP2A
		PPAPDC2
		PPAT
		PPFIA3
		PPIA
		PPIF
		PPM1A
		PPM1K
		PPP1CB
		PPTC7
		PRDM4
		PRDX6
		PREX2
		PRKAR2A
		PRMT2
		PSPH
		PTCH1
		PTK2B
		PTP4A1
		PTPN21
		PTPRM
		PTPRZ1
		PUS7
		PUS7L
		PYCR2
		PYGB
		RAB14
		RAB1A
		RAB27A
		RAB3B
		RAB4A
		RAD51
		RAD54B
		RALBP1
		RALY
		RARB
		RARS2
		RASA2
		RASSF1
		RBM25
		RBPMS
		RC3H2
		RCBTB1
		RCC1
		RER1
		RFC3
		RFESD
		RFT1
		RGMB
		RGS2
		RHBDD1
		RHOB
		RHOF
		RHOU
		RIC8B
		RIOK1
		RNF135
		RNF14
		RNF181
		RNGTT
		ROR1
		RPA3
		RPL29
		RPL5
		RPN1
		RPP40
		RPSAP58
		RRP15
		RSU1
		RTN4IP1
		S100A11
		SARM1
		SCAP
		SCFD2
		SCML1
		SCOC
		SDF2L1
		SEC22C
		SEC24A
		SEC24B
		SEC61A1
		SEH1L
		SEL1L
		SERP1
		SERTAD3
		SETD3
		SETD8
		SFR1
		SH3BP4
		SH3GLB1
		SH3RF2
		SHMT2
		SKA1
		SLAIN2
		SLC17A5
		SLC1A3
		SLC1A5
		SLC20A1
		SLC22A5
		SLC23A2
		SLC25A20
		SLC25A30
		SLC25A33
		SLC25A37
		SLC26A3
		SLC2A1
		SLC2A9
		SLC30A7
		SLC35B4
		SLC39A10
		SLC39A3
		SLC39A7
		SLC3A2
		SLC47A1
		SLC5A3
		SLC7A5
		SLC9A3R1
		SLFN11
		SMAP1
		SMEK1
		SMPD2
		SMS
		SNAI2
		SNAPC2
		SND1
		SNHG8
		SNTB2
		SNX25
		SOD2
		SOX9
		SPATA13
		SPCS2
		SPECC1L
		SPOCK1
		SPRED1
		SPTB
		SQLE
		SREBF2
		SRPRB
		SSR1
		SSR3
		SSX2IP
		ST6GALNAC1
		ST8SIA6
		STAG1
		STEAP3
		STOML1
		STRN3
		TAF1A
		TAF4B
		TASP1
		TAX1BP3
		TBC1D1
		TBC1D15
		TBC1D16
		TBC1D32
		TBC1D4
		TBC1D8
		TBK1
		TBRG1
		TCEB1
		TERF2IP
		TEX2
		THAP5
		THBS1
		THOC5
		THRAP3
		THUMPD1
		THYN1
		TIMM21
		TIMM44
		TIPARP
		TMC6
		TMCC1-AS1
		TMED5
		TMEM14A
		TMEM14C
		TMEM161A
		TMEM180
		TMEM209
		TMEM241
		TMEM243
		TMEM39A
		TMEM41B
		TMEM5
		TMEM50B
		TMEM68
		TMEM87B
		TMPRSS2
		TMTC2
		TMX4
		TNFAIP3
		TNPO1
		TNS3
		TOM1L2
		TOR1AIP1
		TPD52
		TRAF5
		TRAFD1
		TREX1
		TRIM33
		TRIM52
		TRIP13
		TSC2
		TSEN15
		TSPYL4
		TTC12
		TTC26
		TTC33
		TTLL12
		TWSG1
		TXNDC16
		UBE2E2
		UBE2G1
		UBE2H
		UBE2N
		UCHL5
		UGT8
		UQCC2
		USP18
		USP28
		USP33
		USP5
		UTP15
		UTP23
		VAPA
		VCL
		VDR
		VPS26B
		WDFY4
		WDR41
		WDR55
		WDR76
		WDYHV1
		WIBG
		WSB2
		XKR6
		XPNPEP1
		XPR1
		YAE1D1
		YDJC
		YOD1
		YTHDC2
		YTHDF3
		YWHAQ
		ZBTB1
		ZBTB10
		ZBTB16
		ZBTB24
		ZC3H14
		ZCCHC6
		ZDHHC9
		ZFP36L2
		ZFP69B
		ZFYVE26
		ZMIZ1
		ZNF257
		ZNF268
		ZNF280C
		ZNF432
		ZNF501
		ZNF527
		ZNF529
		ZNF551
		ZNF589
		ZNF592
		ZNF652
		ZNF667
		ZNF678
		ZNF706
		ZNF778
		ZNF829
		ZNRF2
		ZRANB2
		ZWINT
		ZZEF1
