# Supplementary material for: Recapitulation of prostate tissue cell type-specific transcriptomes by an in vivo primary prostate tissue xenograft model
Source: PLoS One. 2020 Jun 25;15(6):e0233899. doi: 10.1371/journal.pone.0233899 (PMC7316257; doi:10.1371/journal.pone.0233899)
Supplement: S8 Table — Genes are presented in the order that they appear in Fig 8A and 8B. (XLSX) [file pone.0233899.s012.xlsx]

## Sheet: Sheet1
	Adrogen metabolic enzyme gene	reference number
Fig 8A	HSD17B4	2			references
	HSD17B10	2		1	Gamage, Niranjali, et al. "Human sulfotransferases and their role in chemical metabolism." Toxicological sciences 90.1 (2005): 5-22.
	SRD5A3	6		2	Snaterse, Gido, et al. "Circulating steroid hormone variations throughout different stages of prostate cancer." Endocrine-related cancer (2017): ERC-17.
	CYP11A1	2		3	Tukey, Robert H., and Christian P. Strassburg. "Human UDP-glucuronosyltransferases: metabolism, expression, and disease." Annual review of pharmacology and toxicology 40.1 (2000): 581-616.
	CYP19A1	2		4	Miki Y, Nakata T, Suzuki T, Darnel AD, Moriya T, Kaneko C, Hidaka K, Shiotsu Y, Kusaka H, Sasano H (December 2002). "Systemic distribution of steroid sulfatase and estrogen sulfotransferase in human adult and fetal tissues". J. Clin. Endocrinol. Metab. 87 (12): 5760–8. doi:10.1210/jc.2002-020670.
	HSD3B2	2		5	Stoffel-Wagner, Birgit. "Neurosteroid metabolism in the human brain." European Journal of Endocrinology 145.6 (2001): 669-679.
	HSD3B1	2		6	Uemura, Motohide, et al. "Novel 5α‐steroid reductase (SRD5A3, type‐3) is overexpressed in hormone‐refractory prostate cancer." Cancer science 99.1 (2008): 81-86.
	CYP17A1	2		7	Purves-Tyson, Tertia D., et al. "Testosterone regulation of sex steroid-related mRNAs and dopamine-related mRNAs in adolescent male rat substantia nigra." BMC neuroscience 13.1 (2012): 95.
	CYP11B1	2
	CYP11B2	2
	CYP21A2	2
	HSD17B3	2
	HSD11B2	2
	HSD17B6	2
	HSD17B2	2
	AKR1C3	2
	AKR1C1	2
	AKR1C2	2
	SRD5A2	2
	HSD17B7	5
	SRD5A1	2
Fig 8B	STS	4
	GUSB	7
	SULT1A1	1
	SULT1C4	1
	UGT2B15	3
	UGT2B17	3
	SULT1C3	1
	SULT6B1	1
	SULT1A3	1
	SULT1A4	1
	SULT2A1	1
	SULT4A1	1
	SULT1A2	1
	SULT1E1	1
	UGT2B7	3
	SULT1B1	1
	SULT1C2	1
