# Supplementary material for: Recapitulation of prostate tissue cell type-specific transcriptomes by an in vivo primary prostate tissue xenograft model
Source: PLoS One. 2020 Jun 25;15(6):e0233899. doi: 10.1371/journal.pone.0233899 (PMC7316257; doi:10.1371/journal.pone.0233899)
Supplement: S9 Table — (XLSX) [file pone.0233899.s013.xlsx]

## Sheet: Sheet1
Fig 9A				Fig 9B				Fig 9C
ABC pump genes	Reference Number			SLC transporter gene	Reference Number			SLCO transporter gene	Reference Number				Reference
ABCB5	1			SLC6A19	5			SLCO2A1	7			1	Dean, Michael, Yannick Hamon, and Giovanna Chimini. "The human ATP-binding cassette (ABC) transporter superfamily." Journal of lipid research 42.7 (2001)
ABCG4	1			SLC9A3	6			SLCO4A1	7			2	Deeley, Roger G., Christopher Westlake, and Susan PC Cole. "Transmembrane transport of endo-and xenobiotics by mammalian ATP-binding cassette multidrug resistance proteins." Physiological reviews 86.3 (2006)
ABCC12	2			SLC22A20	7			SLCO1C1	7			3	König, Jörg, Fabian Müller, and Martin F. Fromm. "Transporters and drug-drug interactions: important determinants of drug disposition and effects." Pharmacological reviews 65.3 (2013)
ABCB11	3			SLC22A31	8			SLCO1B1	7			4	Cho, Eunpi, R. Bruce Montgomery, and Elahe A. Mostaghel. "Minireview: SLCO and ABC transporters: a role for steroid transport in prostate cancer progression." Endocrinology155.11 (2014)
ABCG5	1			SLC47A2	9			SLCO1A2	7			5	Pramod AB, Foster J, Carvelli L, Henry LK. SLC6 transporters: Structure, function, regulation, disease association and therapeutics. Mol Aspects Med. 2013
ABCG8	1			SLC22A2	7			SLCO6A1	7			6	Donowitz M, Ming Tse C, Fuster D. SLC9/NHE gene family, a plasma membrane and organellar family of Na(+)/H(+) exchangers. Mol Aspects Med. 2013
ABCA4	1			SLC22A9	7			SLCO5A1	7			7	Roth, Megan, Amanda Obaidat, and Bruno Hagenbuch. "OATPs, OATs and OCTs: the organic anion and cation transporters of the SLCO and SLC22A gene superfamilies." British journal of pharmacology 165.5 (2012)
ABCA12	1			SLC10A1	3			SLCO1B3	7			8	Koepsell H. The SLC22 family with transporters of organic cations, anions and zwitterions. Mol Aspects Med. 2013
ABCA13	1			SLC22A12	7			SLCO4C1	7			9	Li, Qing, and Yan Shu. "Role of solute carriers in response to anticancer drugs." Molecular and cellular therapies 2.1 (2014)
ABCC6	2			SLC22A6	7			SLCO2B1	7			10	Mueckler M, Thorens B. The SLC2 (GLUT) family of membrane transporters. Mol Aspects Med. 2013
ABCC11	2			SLC22A7	7			SLCO3A1	7			11	Huang L, Tepaamorndech S. The SLC30 family of zinc transporters - A review of current understanding of their biological and pathophysiological roles. Mol Aspects Med. 2013
ABCC8	2			SLC22A8	7							12	Halestrap AP. The SLC16 gene family - Structure, role and regulation in health and disease. Mol Aspects Med. 2013
ABCB9	1			SLC22A11	7							13	Vitavska O, Wieczorek H. The SLC45 gene family of putative sugar transporters. Mol Aspects Med. 2013
ABCC2	3			SLC2A7	10							14	Chou JY, Sik Jun H, Mansfield BC. The SLC37 family of phosphate-linked sugar phosphate antiporters. Mol Aspects Med. 2013
ABCA6	1			SLC22A10	7							15	Yonezawa A, Inui K. Novel riboflavin transporter family RFVT/SLC52: Identification, nomenclature, functional characterization and genetic diseases of RFVT/SLC52. Mol Aspects Med. 2013
ABCA10	1			SLC30A2	11							16	Palmieri F. The mitochondrial transporter family SLC25: Identification, properties and physiopathology. Mol Aspects Med. 2013
ABCA9	1			SLC22A16	7							17	Hirabayashi Y, Nomura KH, Nomura K. The acetyl-CoA transporter family SLC33. Mol Aspects Med. 2013
ABCB4	1			SLC22A1	7							18	Bürzle M, Suzuki Y, Ackermann D, Miyazaki H, Maeda N, Clémençon B, Burrier R, Hediger MA. The sodium-dependent ascorbic acid transporter family SLC23. Mol Aspects Med. 2013
ABCD2	1			SLC22A13	7							19	Sahni J, Scharenberg AM. The SLC41 family of MgtE-like magnesium transporters. Mol Aspects Med. 2013
CFTR	2			SLC15A1	9							20	Fotiadis D, Kanai Y, Palacín M. The SLC3 and SLC7 families of amino acid transporters. Mol Aspects Med. 2013
ABCA8	1			SLC6A14	5
ABCA7	1			SLC47A1	9
ABCD1	1			SLC16A6	12
ABCC3	2			SLC6A16	5
ABCD4	1			SLC38A2	9
ABCB10	1			SLC30A4	11
ABCB7	1			SLC45A3	13
ABCC10	2			SLC22A4	7
ABCB6	1			SLC37A2	14
ABCA3	1			SLC16A2	12
ABCB8	1			SLC16A5	12
ABCB1	3			SLC52A3	15
ABCG2	4			SLC7A5	9
ABCC4	2			SLC16A14	12
ABCG1	1			SLC25A4	16
ABCA2	1			SLC37A3	14
ABCF2	1			SLC30A5	11
ABCF3	1			SLC33A1	17
ABCC9	2			SLC30A7	11
ABCE1	1			SLC23A2	18
ABCA1	1			SLC41A1	19
ABCC1	2			SLC22A5	7
ABCF1	1			SLC37A4	14
ABCD3	1			SLC31A1	9
ABCA5	1			SLC37A1	14
ABCC5	2			SLC22A3	7
				SLC2A12	10
				SLC15A2	9
				SLC7A8	20
